# Supplementary material for: Light-driven biological actuators to probe the rheology of 3D microtissues
Source: Nat Commun. 2023 Feb 9;14:717. doi: 10.1038/s41467-023-36371-w (PMC9911700; doi:10.1038/s41467-023-36371-w)
Supplement: Supplementary file 13 — Source data [file 41467_2023_36371_MOESM13_ESM.xlsx]

## Sheet: Fig. 1.F
Time (min)	Mean	SD	Sample Opto 1	Sample Opto 2	Sample Opto 3	Sample Opto 4	Sample Opto 5	Sample Opto 6	Sample Opto 7	Sample Opto 8	Sample Opto 9	Sample Opto 10	Sample Opto 11	Sample Opto 12	Sample Opto 13	Sample Opto 14	Sample Opto 15	Sample Opto 16	Sample Opto 17	Sample Opto 18	Sample Opto 19	Sample Opto 20		Time (min)	Mean	SD	Sample WT 1	Sample WT 2	Sample WT 3	Sample WT 4	Sample WT 5	Sample WT 6	Sample WT 7	Sample WT 8	Sample WT 9	Sample WT 10	Sample WT 11	Sample WT 12	Sample WT 13	Sample WT 14	Sample WT 15	Sample WT 16	Sample WT 17	Sample WT 18	Sample WT 19	Sample WT 20
0	15.2388	3.59476	12.816	12.656	14.531	14.163	17.378	17.706	15.461	12.674	10.397	14.028	11.355	16.475	18.673	23.458	19.275	11.449	21.749	13.887	10.982	15.662		0	5.55547	1.96524	5.9054	3.6902		3.2212	4.6084	3.8276	3.1321	3.9315	3.8944	2.8797	5.0886	6.5786	7.8606	4.9401	7.0587	6.3806	7.0587	8.4497	8.5375	8.5103
0.5	15.2711	3.58837	12.812	12.669	14.552	14.178	17.377	17.764	15.482	12.7	10.438	14.114	11.418	16.508	18.717	23.443	19.268	11.479	21.794	13.98	10.993	15.736		0.5	5.50948	1.97332	5.9462	3.7088	3.9192	3.2546	4.6047	3.835	3.121	3.9018	3.9018	2.9131	5.122	6.6083	8.0054	4.9847	7.1144	6.4659	7.1441	8.4942	8.634	8.5103
1	15.2936	3.60045	12.793	12.677	14.552	14.249	17.395	17.839	15.508	12.73	10.453	14.117	11.411	16.527	18.725	23.451	19.335	11.375	21.827	14.069	11.03	15.81		1	5.53844	1.97818	5.9573	3.6977	3.9303	3.2695	4.6419	3.8461	3.1247	3.9909	3.913	2.9205	5.2	6.6454	8.0425	5.0218	7.1701	6.5105	7.2109	8.5128	8.6823	8.4806
1.5	15.309	3.6	12.849	12.723	14.562	14.263	17.4	17.87	15.501	12.741	10.472	14.106	11.422	16.557	18.758	23.451	19.35	11.279	21.812	14.132	11.063	15.87		1.5	5.55866	1.99626	5.9685	3.7014	3.96	3.288	4.6567	3.8461	3.1358	3.9724	3.9278	2.9279	5.1629	6.6491	8.165	5.0329	7.1849	6.5439	7.248	8.535	8.738	8.5289
2	15.3346	3.57567	12.83	12.721	14.542	14.263	17.398	17.879	15.527	12.76	10.479	14.11	11.522	16.542	18.762	23.421	19.357	11.527	21.831	14.21	11.097	15.914		2	5.56572	2.00177	5.987	3.7051	3.9452	3.288	4.6196	3.835	3.147	3.9984	3.939	2.9354	5.1888	6.6565	8.1947	5.0218	7.1812	6.5662	7.2703	8.5833	8.7417	8.5103
2.5	15.3384	3.585	12.849	12.744	14.572	14.297	17.465	17.898	15.518	12.778	10.49	14.132	11.47	16.538	18.784	23.425	19.35	11.475	21.816	14.244	11.004	15.918		2.5	5.57593	2.01581	6.0056	3.7125	3.9452	3.2843	4.6196	3.8164	3.1507	3.9947	3.9353	2.9354	5.2037	6.6528	8.243	5.0032	7.1849	6.607	7.3	8.5907	8.7714	8.5623
3.5	15.797	3.578	13.814	13.572	15.004	14.724	17.907	18.327	15.848	13.113	11.01	14.489	11.882	16.972	19.371	23.944	19.78	11.828	22.187	14.641	11.316	16.211		3.5	5.58372	2.01954	5.9982	3.7459	3.9266	3.2435	4.6084	3.8053	3.1915	4.0206	3.9278	2.9613	5.2445	6.6417	8.2393	4.9847	7.1812	6.6367	7.3297	8.6167	8.8011	8.5697
4	16.1767	3.60555	14.2	13.981	15.39	15.177	18.136	18.845	16.284	13.565	11.3	14.723	12.061	17.332	19.363	24.568	20.192	12.333	22.607	15.123	11.65	16.705		4	5.59265	2.02416	6.013	3.7682	3.9229	3.2361	4.6196	3.8053	3.2064	4.0206	3.9427	2.9576	5.2408	6.6825	8.2764	4.9698	7.1738	6.6701	7.3409	8.6316	8.7863	8.5883
4.5	16.3952	3.65081	14.423	14.255	15.632	15.414	18.315	19.098	16.527	13.785	11.322	14.838	12.209	17.499	19.749	24.887	20.471	12.608	22.811	15.328	11.754	16.98		4.5	5.58743	2.02052	6.0056	3.7533	3.9117	3.2175	4.5899	3.809	3.2286	4.08	3.9501	2.9613	5.2297	6.6602	8.3358	4.9327	7.1627	6.6553	7.3112	8.6241	8.7491	8.5808
5	16.4967	3.67486	14.516	14.312	15.702	15.555	18.46	19.21	16.623	13.922	11.199	14.886	12.335	17.589	19.864	25.058	20.623	12.752	22.885	15.446	11.876	17.121		5	5.57574	2.019	5.9833	3.7533	3.8932	3.1989	4.5899	3.8053	3.2286	4.0318	3.9315	2.9688	5.2334	6.6565	8.3209	4.8993	7.1701	6.6627	7.2889	8.6019	8.7157	8.5808
5.5	16.5446	3.68625	14.553	14.367	15.749	15.596	18.536	19.237	16.636	14.007	11.199	14.864	12.358	17.626	19.946	25.132	20.701	12.842	22.944	15.461	11.928	17.21		5.5	5.5685	2.01008	5.987	3.7756	3.8932	3.2101	4.6047	3.7979	3.2212	4.0206	3.9241	2.9762	5.2074	6.6751	8.3135	4.8807	7.1441	6.6553	7.2555	8.587	8.6637	8.5771
6	16.5701	3.69487	14.549	14.387	15.734	15.57	18.594	19.283	16.64	14.026	11.229	14.882	12.413	17.629	19.979	25.203	20.753	12.871	22.956	15.48	11.951	17.273		6	5.5648	2.00318	6.0316	3.7385	3.8895	3.2101	4.6084	3.7979	3.2324	4.0726	3.9204	2.9613	5.2111	6.6639	8.2838	4.8659	7.1441	6.659	7.2369	8.5759	8.6378	8.5548
6.5	16.5609	3.70002	14.49	14.347	15.728	15.593	18.593	19.269	16.687	14.03	11.203	14.852	12.373	17.622	19.953	25.177	20.783	12.86	22.956	15.432	11.965	17.306		6.5	5.55905	2.00715	6.0353	3.7311	3.8895	3.2175	4.575	3.7942	3.2324	3.9984	3.9204	2.9502	5.2557	6.6714	8.3135	4.8399	7.1478	6.659	7.2072	8.5722	8.634	8.5363
7	16.5316	3.70678	14.434	14.306	15.685	15.563	18.584	19.248	16.571	14.015	11.177	14.83	12.361	17.563	19.946	25.166	20.779	12.808	22.937	15.398	11.943	17.318		7	5.55032	1.99991	6.0576	3.7236	3.9043	3.2212	4.5713	3.7719	3.2212	3.9947	3.913	2.9651	5.2074	6.6639	8.2727	4.8473	7.1441	6.6553	7.1775	8.5722	8.5895	8.5326
7.5	16.5014	3.69347	14.353	14.231	15.669	15.555	18.57	19.216	16.634	13.974	11.17	14.786	12.413	17.548	19.783	25.08	20.764	12.749	22.915	15.372	11.928	17.318		7.5	5.54457	1.99364	6.0873	3.7274	3.8932	3.2212	4.5936	3.7682	3.2212	3.9761	3.9167	2.9576	5.2	6.6491	8.2727	4.8436	7.1515	6.6516	7.1441	8.5425	8.5487	8.5251
8	16.4542	3.69848	14.267	14.113	15.648	15.496	18.463	19.17	16.632	13.926	11.177	14.76	12.324	17.54	19.742	25.032	20.734	12.671	22.87	15.346	11.858	17.314		8	5.53862	1.98489	6.0687	3.7311	3.908	3.1952	4.5862	3.7867	3.2138	3.9761	3.9167	2.9576	5.2445	6.6528	8.2578	4.8399	7.1478	6.6293	7.1181	8.5053	8.519	8.5177
8.5	16.4092	3.70048	14.174	14.069	15.581	15.444	18.454	19.122	16.623	13.903	11.17	14.671	12.254	17.496	19.723	24.973	20.705	12.597	22.829	15.272	11.854	17.269		8.5	5.53324	1.97808	6.0576	3.7385	3.908	3.2138	4.5565	3.783	3.2175	4.0095	3.9167	2.9576	5.1926	6.6528	8.2541	4.8436	7.1589	6.6182	7.0884	8.4831	8.4967	8.5177
9	16.3607	3.69619	14.048	13.975	15.541	15.392	18.398	19.092	16.47	13.829	11.162	14.674	12.283	17.455	19.734	24.902	20.649	12.511	22.781	15.22	11.85	17.247		9	5.5299	1.97682	6.0576	3.7422	3.9006	3.1915	4.5862	3.7867	3.2138	3.9575	3.9167	2.9613	5.2334	6.6602	8.2504	4.8362	7.1627	6.6219	7.055	8.4794	8.4707	8.514
9.5	16.2847	3.68767	13.981	13.893	15.462	15.329	18.371	18.943	16.325	13.788	11.129	14.589	12.243	17.425	19.593	24.772	20.601	12.433	22.733	15.168	11.713	17.202		9.5	5.51987	1.96767	6.039	3.7422	3.9154	3.2249	4.5602	3.7867	3.2324	3.9538	3.8907	2.9651	5.1666	6.6565	8.2504	4.8287	7.1664	6.5996	7.029	8.4534	8.415	8.5214
10	16.2332	3.6899	13.862	13.785	15.41	15.296	18.307	18.911	16.311	13.744	11.095	14.581	12.213	17.377	19.549	24.735	20.508	12.344	22.681	15.109	11.668	17.177		10	5.51671	1.96128	6.0501	3.7496	3.908	3.2361	4.5602	3.7793	3.2101	3.9538	3.913	2.9725	5.1703	6.6528	8.2281	4.8287	7.1775	6.5959	7.0067	8.4348	8.3964	8.5103
10.5	16.1666	3.69169	13.77	13.724	15.356	15.206	18.286	18.797	16.183	13.695	11.04	14.511	12.168	17.299	19.467	24.691	20.46	12.251	22.622	15.053	11.62	17.132		10.5	5.51523	1.95672	6.0576	3.7385	3.9154	3.2286	4.575	3.783	3.2027	3.9538	3.9167	2.9873	5.1591	6.6751	8.2133	4.8399	7.1701	6.5847	6.9919	8.4125	8.4039	8.4954
11	16.1136	3.70017	13.688	13.678	15.27	15.188	18.221	18.754	16.158	13.64	10.988	14.463	12.068	17.258	19.449	24.653	20.404	12.188	22.588	14.982	11.576	17.058		11	5.50372	1.95095	6.0576	3.7311	3.8969	3.2212	4.575	3.783	3.1989	3.9501	3.9241	2.9873	5.1703	6.6231	8.1576	4.7805	7.1849	6.5773	6.9807	8.3977	8.3742	8.5029
11.5	16.0617	3.69251	13.599	13.572	15.248	15.199	18.142	18.677	16.061	13.591	10.94	14.433	12.024	17.251	19.411	24.568	20.337	12.114	22.536	14.942	11.587	17.002		11.5	5.49759	1.95304	6.0427	3.7348	3.8746	3.1618	4.5676	3.7793	3.1878	4.0169	3.9241	3.0022	5.1591	6.586	8.1539	4.7396	7.2035	6.5513	6.9807	8.394	8.3927	8.4992
12	16.0044	3.68221	13.554	13.525	15.187	15.099	18.083	18.627	15.963	13.565	10.884	14.433	12.05	17.165	19.374	24.464	20.27	12.054	22.469	14.875	11.483	16.965		12	5.49815	1.95104	6.0501	3.7422	3.9043	3.1989	4.5639	3.7942	3.1544	3.9798	3.9241	2.9985	5.1554	6.5971	8.1465	4.7508	7.2146	6.5402	6.9733	8.3903	8.3964	8.488
12.5	15.9558	3.6791	13.484	13.432	15.159	15.028	18.055	18.566	15.963	13.536	10.828	14.377	11.998	17.128	19.345	24.371	20.229	11.995	22.425	14.834	11.475	16.887		12.5	5.50334	1.94903	6.0539	3.7496	3.8969	3.1989	4.5453	3.7867	3.1395	4.0541	3.9315	2.991	5.1443	6.6194	8.1724	4.8287	7.1775	6.5328	6.9733	8.3791	8.3927	8.4992
13	15.9124	3.66901	13.432	13.407	15.114	14.987	17.956	18.477	15.964	13.506	10.787	14.366	11.927	17.106	19.311	24.29	20.174	11.936	22.376	14.823	11.464	16.846		13	5.4963	1.9501	6.0539	3.7645	3.8895	3.2064	4.5379	3.783	3.1247	3.9835	3.9056	2.991	5.1443	6.6305	8.1539	4.8362	7.1775	6.5328	6.9622	8.3754	8.3779	8.4954
13.5	15.8706	3.66938	13.343	13.374	15.102	14.961	17.934	18.434	15.831	13.488	10.746	14.344	11.923	17.058	19.218	24.275	20.129	11.887	22.343	14.767	11.42	16.835		13.5	5.48906	1.94264	6.0539	3.7422	3.9117	3.2027	4.5453	3.7645	3.1321	3.9761	3.8944	2.9799	5.1814	6.6342	8.1019	4.8362	7.1627	6.5142	6.9473	8.3791	8.3519	8.4695
14	15.8281	3.67156	13.298	13.319	15.037	14.928	17.921	18.433	15.735	13.465	10.698	14.318	11.827	17.024	19.196	24.204	20.088	11.839	22.299	14.745	11.394	16.794		14	5.49482	1.94764	6.039	3.7459	3.8932	3.1952	4.5602	3.7682	3.1321	4.0281	3.887	2.9836	5.1629	6.638	8.139	4.851	7.1627	6.5068	6.951	8.3865	8.3705	8.4954
14.5	15.7931	3.67033	13.257	13.229	15.022	14.906	17.887	18.385	15.698	13.443	10.676	14.292	11.793	16.983	19.17	24.16	20.062	11.806	22.261	14.693	11.371	16.768		14.5	5.49073	1.95188	6.0279	3.7274	3.8783	3.1915	4.575	3.7645	3.121	4.0058	3.8981	2.9836	5.1332	6.6454	8.1427	4.8436	7.1515	6.5068	6.9473	8.394	8.3742	8.5029
15	15.7579	3.65562	13.224	13.193	15.001	14.831	17.824	18.318	15.686	13.41	10.65	14.284	11.782	16.961	19.103	24.074	20.018	11.787	22.235	14.656	11.375	16.746		15	5.4924	1.94696	6.0204	3.7348	3.882	3.2027	4.5602	3.7645	3.1284	4.0095	3.9204	2.9836	5.1777	6.6454	8.1465	4.8324	7.1664	6.4956	6.9362	8.3903	8.3779	8.4732
15.5	15.7348	3.6623	13.194	13.138	14.975	14.835	17.796	18.28	15.623	13.372	10.62	14.273	11.79	16.969	19.07	24.085	20.007	11.746	22.221	14.633	11.345	16.724		15.5	5.48201	1.94638	6.0093	3.7274	3.8523	3.1804	4.5639	3.7496	3.1321	4.0392	3.9167	2.9688	5.148	6.6231	8.0796	4.8139	7.1404	6.4882	6.9362	8.3828	8.3816	8.5066
16	15.7079	3.6497	13.142	13.123	14.949	14.805	17.794	18.269	15.608	13.354	10.598	14.284	11.712	16.95	19.018	23.985	19.947	11.724	22.198	14.645	11.371	16.683		16	5.47903	1.94116	5.9982	3.7348	3.8783	3.1952	4.5379	3.7496	3.1284	4.0355	3.9093	2.991	5.1146	6.6045	8.1427	4.8102	7.1515	6.4697	6.951	8.3791	8.3408	8.4583
16.5	15.6904	3.65155	13.101	13.105	14.952	14.783	17.782	18.233	15.59	13.35	10.572	14.281	11.756	16.905	19.014	23.989	19.944	11.687	22.176	14.589	11.345	16.653		16.5	5.48183	1.93945	5.9833	3.7571	3.856	3.2027	4.5453	3.757	3.1173	4.0132	3.9167	3.0133	5.1629	6.6083	8.1353	4.8102	7.1738	6.4548	6.951	8.3606	8.3445	8.4732
17	15.6629	3.64373	13.098	13.084	14.898	14.776	17.783	18.196	15.593	13.35	10.553	14.214	11.753	16.854	18.929	23.922	19.895	11.694	22.18	14.578	11.267	16.642		17	5.47849	1.93686	5.9982	3.7422	3.8449	3.1841	4.5639	3.757	3.1136	4.0244	3.9278	2.991	5.1888	6.6194	8.0871	4.8139	7.1627	6.4437	6.9399	8.368	8.3296	8.4695
17.5	15.6418	3.64515	13.087	13.044	14.91	14.713	17.729	18.172	15.535	13.354	10.542	14.229	11.682	16.865	18.921	23.915	19.862	11.698	22.165	14.567	11.238	16.608		17.5	5.47644	1.93682	5.9759	3.7533	3.8301	3.1952	4.5899	3.7496	3.1284	4.0281	3.9278	2.9725	5.1332	6.6231	8.1019	4.8213	7.1627	6.4325	6.9399	8.3568	8.3296	8.4769
18	15.6323	3.64168	13.068	13.028	14.896	14.687	17.675	18.181	15.524	13.35	10.531	14.214	11.719	16.868	18.91	23.892	19.88	11.668	22.15	14.541	11.264	16.601		18	5.48294	1.93896	5.9388	3.7459	3.8412	3.2064	4.5676	3.7496	3.1395	4.0244	3.9353	3.0022	5.1666	6.6565	8.1427	4.8176	7.1701	6.4251	6.9436	8.3568	8.3445	8.4843
18.5	15.6283	3.63504	13.075	13.015	14.886	14.683	17.675	18.152	15.52	13.346	10.531	14.229	11.741	16.835	18.851	23.904	19.88	11.691	22.15	14.537	11.282	16.583		18.5	5.48515	1.93806	5.9313	3.7608	3.8412	3.2064	4.6084	3.7459	3.1507	4.0169	3.8981	3.0133	5.1777	6.6602	8.165	4.8213	7.1664	6.4177	6.951	8.3494	8.3556	8.4657
19	15.6136	3.63471	13.049	13.007	14.899	14.657	17.66	18.116	15.518	13.324	10.535	14.214	11.693	16.85	18.855	23.866	19.854	11.672	22.143	14.526	11.256	16.579		19	5.47811	1.93897	5.9536	3.7422	3.8449	3.2175	4.5862	3.757	3.1321	4.0132	3.9093	2.991	5.1332	6.6491	8.0982	4.8102	7.1552	6.414	6.9325	8.368	8.363	8.4917
19.5	15.6099	3.6284	12.975	12.999	14.9	14.635	17.664	18.097	15.491	13.335	10.542	14.24	11.753	16.842	18.847	23.852	19.854	11.672	22.128	14.537	11.264	16.571		19.5	5.47977	1.94241	5.9313	3.7533	3.8412	3.2249	4.5936	3.7459	3.1433	4.0466	3.9204	2.9613	5.1369	6.6602	8.1576	4.7768	7.1589	6.3917	6.9288	8.3754	8.3556	8.4917
20	15.6079	3.63241	13.009	12.983	14.926	14.627	17.66	18.093	15.501	13.335	10.546	14.232	11.734	16.839	18.836	23.87	19.843	11.665	22.139	14.518	11.238	16.564		20	5.47142	1.93896	5.9313	3.7274	3.8375	3.2138	4.5973	3.7682	3.1395	4.0281	3.9204	2.9465	5.1257	6.6677	8.1316	4.7656	7.1478	6.3917	6.9176	8.3643	8.3296	8.4769
20.5	15.6006	3.62867	12.957	12.975	14.928	14.635	17.669	18.069	15.501	13.346	10.546	14.244	11.701	16.82	18.825	23.818	19.836	11.624	22.143	14.529	11.267	16.579		20.5	5.4755	1.93625	5.9388	3.7162	3.8598	3.2249	4.601	3.7756	3.1433	4.0429	3.9018	2.9576	5.1554	6.6788	8.1465	4.773	7.1552	6.3768	6.9028	8.3568	8.3259	8.4769
21	15.5939	3.63209	12.964	12.968	14.93	14.631	17.655	18.048	15.495	13.343	10.55	14.221	11.66	16.82	18.791	23.84	19.854	11.683	22.139	14.492	11.219	16.575		21	5.46695	1.93609	5.961	3.7162	3.856	3.2286	4.601	3.7682	3.1358	3.9909	3.913	2.9391	5.1183	6.6528	8.1093	4.7693	7.1589	6.3694	6.9028	8.3383	8.3445	8.4657
21.5	15.5931	3.63969	12.879	12.957	14.935	14.605	17.655	18.067	15.478	13.369	10.542	14.24	11.712	16.768	18.814	23.87	19.843	11.683	22.154	14.515	11.186	16.59		21.5	5.46418	1.94207	5.961	3.6791	3.8635	3.2398	4.5676	3.757	3.1433	3.9835	3.887	2.9316	5.1035	6.6639	8.0685	4.7656	7.2109	6.3694	6.9176	8.3531	8.3445	8.4732
22	15.5945	3.63976	12.897	12.974	14.924	14.616	17.657	18.199	15.455	13.346	10.542	14.236	11.741	16.738	18.795	23.837	19.847	11.631	22.165	14.511	11.208	16.571		22	5.46939	1.93839	5.9425	3.7051	3.8709	3.2583	4.5602	3.783	3.1247	4.0058	3.8907	2.9502	5.1035	6.6528	8.1242	4.7805	7.2109	6.362	6.9102	8.342	8.337	8.4732
22.5	15.5922	3.65108	12.756	12.989	14.925	14.594	17.65	18.244	15.492	13.376	10.539	14.262	11.76	16.753	18.777	23.848	19.888	11.557	22.154	14.485	11.212	16.583		22.5	5.4679	1.94141	5.9536	3.6791	3.8783	3.2621	4.5787	3.7422	3.1358	4.0095	3.8721	2.9651	5.0849	6.6491	8.1093	4.773	7.2072	6.3583	6.9102	8.3606	8.3519	8.4769
23	15.5793	3.6672	12.712	12.965	14.927	14.594	17.669	18.267	15.479	13.361	10.557	14.229	11.708	16.776	18.814	23.848	19.869	11.527	22.172	14.362	11.167	16.583		23	5.46957	1.94277	5.9462	3.6902	3.8932	3.2658	4.575	3.7385	3.1321	4.0244	3.8796	2.9539	5.0997	6.6491	8.1019	4.7508	7.2035	6.3509	6.9065	8.3643	8.3705	8.4954
23.5	15.58	3.66798	12.693	12.964	14.938	14.612	17.609	18.262	15.454	13.384	10.561	14.251	11.667	16.802	18.829	23.837	19.88	11.546	22.195	14.351	11.175	16.59		23.5	5.46549	1.9336	5.9685	3.7125	3.9192	3.2658	4.5676	3.7125	3.1433	4.0095	3.8796	2.9688	5.0738	6.6454	8.0462	4.7619	7.1812	6.3434	6.9139	8.3606	8.3445	8.4917
24	15.5892	3.65732	12.712	12.959	14.941	14.661	17.603	18.26	15.443	13.287	10.565	14.288	11.749	16.776	18.817	23.803	19.899	11.59	22.198	14.489	11.149	16.594		24	5.46734	1.94084	5.9685	3.6791	3.9192	3.2769	4.575	3.7088	3.1284	4.0058	3.8684	2.9688	5.0923	6.638	8.0908	4.7545	7.2183	6.3434	6.9102	8.3531	8.363	8.4843
24.5	15.5885	3.65892	12.745	12.96	14.963	14.62	17.65	18.261	15.449	13.287	10.576	14.255	11.734	16.783	18.791	23.818	19.866	11.639	22.228	14.381	11.152	16.612		24.5	5.46103	1.93705	5.9833	3.6717	3.9006	3.2398	4.5825	3.7459	3.121	4.0058	3.8721	2.9613	5.0663	6.6565	8.0611	4.7656	7.1961	6.3323	6.8954	8.3494	8.3296	8.4843
25	15.5873	3.66128	12.749	12.946	14.954	14.601	17.658	18.277	15.447	13.224	10.587	14.258	11.697	16.85	18.832	23.777	19.906	11.683	22.221	14.292	11.178	16.608		25	5.46976	1.93995	5.9536	3.6902	3.908	3.2695	4.6084	3.7459	3.121	3.9947	3.887	2.9613	5.0923	6.6417	8.1168	4.7656	7.2332	6.3212	6.8879	8.3457	8.3519	8.4992
25.5	15.7143	3.71628	12.533	13.199	15.051	14.872	17.971	18.293	15.574	13.495	10.683	14.452	11.797	16.672	18.97	24.212	20.148	11.772	22.291	14.559	11.082	16.66		25.5	5.4679	1.85255	5.9054	3.8796	4.0157	3.4143	4.549	3.7199	3.4254	3.8276	4.1914	2.9688	5.2074	6.5451	7.9163	4.6542	7.2072	6.2321	6.7469	8.2863	8.1885	8.4769
26	15.7196	3.72626	12.403	13.212	15.1	14.865	17.971	18.308	15.518	13.424	10.691	14.452	11.827	16.679	18.962	24.245	20.166	11.802	22.339	14.559	11.149	16.72		26	5.48683	1.85351	5.9388	3.8499	4.0305	3.4403	4.575	3.7459	3.4625	3.8499	4.1988	2.9762	5.2371	6.5563	7.92	4.6914	7.248	6.2469	6.758	8.3049	8.1923	8.514
26.5	15.72	3.73786	12.288	13.2	15.139	14.839	17.98	18.322	15.446	13.354	10.713	14.474	11.871	16.679	18.925	24.26	20.211	11.821	22.384	14.581	11.145	16.768		26.5	5.50706	1.85859	5.9388	3.8313	4.0639	3.4662	4.601	3.7719	3.418	3.939	4.2026	2.9762	5.2891	6.5711	8.0239	4.7099	7.2518	6.2692	6.7766	8.3086	8.2145	8.5177
27	15.7248	3.71487	12.459	13.187	15.174	14.846	17.863	18.323	15.388	13.384	10.739	14.474	11.853	16.701	18.866	24.201	20.215	11.839	22.414	14.574	11.193	16.802		27	5.51932	1.85299	5.9573	3.8573	4.0899	3.4774	4.6159	3.7905	3.4514	3.9464	4.2174	2.9651	5.3076	6.5786	7.9757	4.7396	7.274	6.284	6.784	8.3123	8.2294	8.5326
27.5	15.7593	3.71197	12.6	13.248	15.167	14.872	17.857	18.38	15.421	13.476	10.765	14.496	11.879	16.705	18.899	24.267	20.211	11.832	22.428	14.604	11.204	16.876		27.5	5.52488	1.86128	5.9722	3.8239	4.1122	3.4922	4.6419	3.783	3.4143	3.9724	4.1988	2.9539	5.3076	6.586	8.0314	4.7396	7.2926	6.2989	6.7988	8.3234	8.2517	8.5029
28	15.768	3.72595	12.455	13.25	15.183	14.917	18.109	18.399	15.462	13.432	10.787	14.489	11.871	16.709	18.884	24.212	20.218	11.839	22.458	14.589	11.167	16.931		28	5.53564	1.86239	5.9462	3.8573	4.1196	3.5034	4.6084	3.7719	3.444	4.0169	4.2026	2.9613	5.3633	6.5971	8.1242	4.7433	7.2889	6.2803	6.7951	8.3234	8.2405	8.5251
29	16.2491	3.71287	13.473	13.93	15.517	15.366	18.485	18.864	15.924	13.859	11.203	15.149	12.243	17.214	19.326	24.783	20.667	12.415	22.878	15.027	11.423	17.236		29	5.53528	1.86917	5.9573	3.8127	4.0825	3.4662	4.6196	3.757	3.4143	4.0541	4.2137	2.9799	5.3485	6.6194	8.0611	4.7582	7.2963	6.2989	6.8211	8.3457	8.2628	8.5363
29.5	16.6608	3.73833	14.004	14.243	15.881	15.815	18.937	19.108	16.406	14.379	11.441	15.595	12.458	17.644	19.742	25.218	21.106	12.868	23.353	15.595	11.757	17.667		29.5	5.53509	1.88539	5.9796	3.783	4.0899	3.4514	4.6196	3.7422	3.3771	4.0541	4.1506	2.9836	5.3373	6.6083	8.0945	4.7619	7.2963	6.3174	6.836	8.3531	8.3111	8.5548
30	16.8364	3.77988	14.286	14.22	16.091	16.042	19.134	19.405	16.528	14.657	11.545	15.825	12.543	17.9	19.894	25.481	21.247	12.849	23.62	15.836	11.899	17.726		30	5.52877	1.88045	5.9388	3.7608	4.0899	3.4365	4.627	3.7385	3.3771	4.08	4.1691	2.9873	5.3188	6.5971	8.0759	4.7693	7.2815	6.2952	6.8285	8.3531	8.2999	8.5511
30.5	16.9321	3.80175	14.46	14.09	16.194	16.127	19.26	19.577	16.613	14.761	11.604	15.855	12.662	18.008	20.024	25.634	21.343	12.99	23.746	15.847	11.999	17.848		30.5	5.51951	1.87579	5.9091	3.8536	4.0528	3.4254	4.6084	3.7311	3.366	4.0392	4.1543	2.9725	5.3114	6.6157	8.0388	4.7656	7.2926	6.2952	6.8174	8.342	8.2665	8.5326
31	16.9804	3.81225	14.527	14.038	16.269	16.187	19.269	19.646	16.725	14.895	11.6	15.97	12.707	18.034	20.08	25.712	21.377	13.109	23.813	15.766	11.977	17.908		31	5.50652	1.88437	5.9091	3.7682	4.038	3.3846	4.6196	3.7385	3.3363	4.0281	4.1394	2.9688	5.2854	6.5786	8.0425	4.7619	7.2666	6.3026	6.8063	8.3457	8.2702	8.54
31.5	17.011	3.81672	14.534	14.148	16.287	16.201	19.34	19.654	16.73	14.95	11.604	15.955	12.722	18.09	20.065	25.745	21.473	13.098	23.847	15.825	12.029	17.923		31.5	5.50001	1.89194	5.8868	3.7459	4.0231	3.3809	4.6196	3.7236	3.3029	4.0132	4.1246	2.9651	5.2928	6.5748	8.1168	4.7619	7.2629	6.2915	6.7914	8.3271	8.2442	8.5511
32	17.0004	3.81023	14.486	14.195	16.29	16.187	19.274	19.634	16.764	14.999	11.585	15.959	12.762	18.068	20.054	25.715	21.455	13.072	23.839	15.807	11.973	17.889		32	5.49778	1.88847	5.8905	3.7422	4.0231	3.3846	4.6084	3.7236	3.3215	3.9909	4.1357	2.9725	5.2705	6.586	8.1093	4.7656	7.2926	6.2803	6.7766	8.3049	8.2257	8.5511
32.5	16.9791	3.81958	14.416	14.171	16.26	16.172	19.316	19.634	16.758	14.939	11.559	15.851	12.773	17.971	20.061	25.745	21.443	13.046	23.802	15.769	11.988	17.908		32.5	5.49592	1.88485	5.9091	3.7236	4.0194	3.392	4.6456	3.7199	3.3252	4.0095	4.0986	2.9688	5.2854	6.5748	8.1093	4.773	7.274	6.2692	6.7691	8.2974	8.2182	8.5363
33	16.9425	3.81203	14.345	14.146	16.228	16.183	19.24	19.626	16.687	14.928	11.511	15.847	12.74	17.993	19.991	25.652	21.443	13.02	23.761	15.717	11.962	17.83		33	5.49517	1.87941	5.8979	3.7385	4.0342	3.3957	4.6233	3.7236	3.3029	4.08	4.0986	2.9799	5.2705	6.5934	8.0685	4.7396	7.2852	6.258	6.7654	8.29	8.2331	8.5251
33.5	16.8907	3.79695	14.23	14.117	16.206	16.127	19.171	19.592	16.64	14.898	11.47	15.799	12.733	17.771	19.991	25.47	21.469	12.99	23.72	15.68	11.932	17.808		33.5	5.49146	1.88949	5.8979	3.7162	4.0491	3.3957	4.601	3.7236	3.2806	3.9798	4.0986	2.9873	5.2891	6.6342	8.0722	4.7174	7.3186	6.2469	6.7617	8.3086	8.2294	8.5214
34	16.8265	3.78886	14.115	14.101	16.158	16.008	19.051	19.544	16.622	14.865	11.433	15.68	12.673	17.54	19.939	25.348	21.473	12.934	23.68	15.695	11.899	17.771		34	5.48832	1.88154	5.9165	3.7088	4.0454	3.3957	4.6419	3.7311	3.288	4.0021	4.0838	2.9799	5.2742	6.5748	8.0499	4.7322	7.3	6.2506	6.7617	8.316	8.222	8.4917
34.5	16.7692	3.78488	13.989	14.062	16.066	15.986	19.038	19.444	16.464	14.809	11.4	15.584	12.714	17.414	19.92	25.266	21.458	12.875	23.639	15.669	11.861	17.726		34.5	5.48534	1.88364	5.9016	3.7385	4.0677	3.3846	4.6047	3.7273	3.2806	3.9909	4.0875	2.9688	5.2371	6.5711	8.0722	4.7471	7.2889	6.2432	6.7543	8.3234	8.222	8.4954
35	16.7157	3.79476	13.877	13.962	15.89	16.012	19.019	19.406	16.356	14.731	11.389	15.539	12.636	17.425	19.872	25.225	21.44	12.797	23.572	15.654	11.806	17.707		35	5.48609	1.87763	5.9351	3.7385	4.0751	3.3771	4.601	3.7385	3.2769	3.9984	4.0838	2.9799	5.2594	6.5637	8.0462	4.7582	7.2963	6.2432	6.7469	8.3234	8.2108	8.4695
35.5	16.6364	3.79937	13.788	13.891	15.69	15.923	19.012	19.305	16.268	14.657	11.352	15.246	12.584	17.399	19.794	25.14	21.391	12.719	23.531	15.64	11.761	17.637		35.5	5.48294	1.87722	5.9202	3.7311	4.0565	3.3734	4.6196	3.7459	3.2695	3.9835	4.0763	2.9762	5.2334	6.5637	7.998	4.7916	7.3446	6.2358	6.7469	8.3086	8.1997	8.4843
36	16.578	3.79212	13.669	13.842	15.687	15.927	18.945	19.239	16.221	14.612	11.318	15.09	12.61	17.273	19.757	25.054	21.336	12.623	23.479	15.569	11.739	17.57		36	5.482	1.87282	5.9313	3.7459	4.0268	3.3549	4.6493	3.7533	3.2546	3.9761	4.0838	2.9873	5.2594	6.5563	7.9942	4.8065	7.3223	6.2358	6.7506	8.2974	8.1811	8.4732
36.5	16.5132	3.79545	13.539	13.762	15.52	15.812	18.805	19.16	16.089	14.575	11.288	15.079	12.588	17.344	19.694	25.032	21.273	12.548	23.427	15.51	11.691	17.529		36.5	5.48274	1.86577	5.9276	3.7608	4.0491	3.3586	4.6196	3.7533	3.2509	4.0541	4.0838	2.9873	5.2334	6.5563	7.9868	4.8139	7.3037	6.2283	6.7506	8.2937	8.1848	8.4583
37	16.4625	3.79686	13.465	13.691	15.447	15.786	18.74	19.075	16.059	14.501	11.259	15.023	12.566	17.292	19.671	24.999	21.224	12.481	23.375	15.454	11.65	17.492		37	5.47904	1.86941	5.9351	3.7236	4.0491	3.34	4.6604	3.7496	3.2583	3.9724	4.0986	2.9799	5.2668	6.5489	7.972	4.8102	7.2963	6.2209	6.7617	8.2789	8.1848	8.4732
37.5	16.406	3.80271	13.369	13.62	15.398	15.708	18.715	18.983	16	14.438	11.218	14.919	12.495	17.292	19.612	24.988	21.176	12.411	23.312	15.417	11.639	17.41		37.5	5.47904	1.86499	5.9388	3.7385	4.0417	3.3437	4.6604	3.7459	3.2509	4.0429	4.0949	2.9836	5.2334	6.5526	7.972	4.7879	7.2926	6.2321	6.758	8.2752	8.1737	8.462
38	16.3612	3.80323	13.287	13.588	15.398	15.663	18.704	18.947	15.955	14.367	11.177	14.864	12.458	17.247	19.582	24.962	21.094	12.351	23.253	15.32	11.631	17.377		38	5.47571	1.87572	5.9536	3.7311	4.0194	3.3363	4.6493	3.7459	3.2361	3.9872	4.0689	2.9799	5.226	6.5563	7.972	4.8102	7.3112	6.2172	6.7506	8.2789	8.2294	8.4546
38.5	16.3099	3.81402	13.209	13.504	15.385	15.678	18.701	18.868	15.841	14.263	11.095	14.793	12.454	17.217	19.553	24.954	21.039	12.285	23.201	15.25	11.583	17.325		38.5	5.46344	1.8681	5.9202	3.7459	4.0008	3.3177	4.6419	3.757	3.2435	3.9761	4.0429	2.9651	5.2297	6.5414	7.9348	4.8139	7.3	6.1986	6.7506	8.2492	8.2108	8.4286
39	16.2771	3.81772	13.168	13.484	15.398	15.667	18.649	18.869	15.818	14.289	10.951	14.808	12.41	17.184	19.489	24.91	20.998	12.229	23.149	15.224	11.527	17.321		39	5.46084	1.87498	5.8868	3.783	4.0008	3.3103	4.5936	3.7385	3.2361	3.9835	4.0244	2.9576	5.2557	6.5563	7.946	4.773	7.3037	6.1875	6.7506	8.2529	8.2182	8.4583
39.5	16.2425	3.80566	13.12	13.448	15.411	15.596	18.635	18.845	15.825	14.189	10.951	14.819	12.399	17.121	19.449	24.835	20.909	12.188	23.108	15.172	11.52	17.31		39.5	5.45529	1.87586	5.8942	3.7905	4.0045	3.314	4.5899	3.7385	3.2064	3.9427	4.0429	2.9465	5.252	6.5414	7.9423	4.7508	7.3297	6.1764	6.7506	8.2418	8.222	8.4286
40	16.2003	3.80892	13.072	13.439	15.409	15.555	18.572	18.819	15.795	14.052	10.94	14.775	12.324	17.043	19.411	24.802	20.905	12.136	23.063	15.109	11.501	17.284		40	5.45769	1.88618	5.9128	3.7645	3.9897	3.2992	4.5899	3.7385	3.2101	3.9315	4.0466	2.9539	5.2445	6.5526	7.9497	4.7359	7.3297	6.1764	6.7543	8.2529	8.2776	8.4435
40.5	16.1675	3.81256	13.053	13.335	15.403	15.492	18.583	18.807	15.803	14.011	10.858	14.789	12.287	17.002	19.393	24.743	20.857	12.103	23.019	15.075	11.46	17.277		40.5	5.45119	1.8799	5.9276	3.7422	3.9897	3.3177	4.5676	3.7348	3.2064	3.9575	4.0318	2.9354	5.2557	6.5414	7.9348	4.7433	7.3149	6.1689	6.7506	8.2529	8.2108	8.4398
41	16.141	3.81581	12.975	13.317	15.388	15.47	18.58	18.761	15.83	13.966	10.824	14.793	12.265	16.954	19.378	24.724	20.842	12.051	22.974	15.02	11.446	17.262		41	5.45063	1.88018	5.9462	3.7385	3.9749	3.3066	4.5973	3.7273	3.2101	3.9612	4.0578	2.9205	5.2408	6.5154	7.9348	4.7433	7.3223	6.1689	6.7469	8.2418	8.2108	8.4472
41.5	16.111	3.81168	12.938	13.233	15.378	15.381	18.582	18.74	15.795	13.888	10.821	14.737	12.295	16.924	19.341	24.687	20.812	12.029	22.941	15.02	11.457	17.221		41.5	5.45212	1.88395	5.9685	3.7274	3.9563	3.3029	4.5639	3.7311	3.1989	3.9798	4.0578	2.9316	5.2445	6.5526	7.9386	4.7433	7.326	6.1689	6.7394	8.2343	8.2294	8.4472
42	16.0877	3.80444	12.927	13.238	15.345	15.385	18.565	18.677	15.795	13.851	10.839	14.715	12.239	16.854	19.348	24.665	20.79	11.991	22.87	14.994	11.449	17.217		42	5.45231	1.88247	5.987	3.7385	3.96	3.2955	4.5713	3.7236	3.2027	3.9501	4.0652	2.9242	5.2668	6.5637	7.9348	4.7508	7.3112	6.1727	6.7431	8.2269	8.2368	8.4212
42.5	16.0565	3.7857	12.882	13.197	15.331	15.336	18.556	18.683	15.798	13.762	10.865	14.685	12.265	16.794	19.304	24.613	20.779	11.98	22.707	14.953	11.438	17.202		42.5	5.45435	1.88127	6.0056	3.7459	3.9674	3.2918	4.5899	3.7051	3.2064	3.9798	4.0578	2.9131	5.2631	6.5748	7.9386	4.773	7.2815	6.1689	6.732	8.2195	8.2294	8.4435
43	16.0369	3.76985	12.856	13.199	15.336	15.392	18.555	18.525	15.767	13.721	10.884	14.656	12.239	16.816	19.333	24.598	20.738	11.962	22.599	14.908	11.46	17.195		43	5.4577	1.88054	6.0019	3.7571	3.9489	3.2695	4.5528	3.7162	3.2064	4.0726	4.0578	2.9205	5.2594	6.586	7.9423	4.7768	7.2889	6.1652	6.7283	8.2343	8.2257	8.4435
43.5	16.006	3.75881	12.838	13.193	15.284	15.373	18.551	18.299	15.731	13.747	10.914	14.607	12.272	16.694	19.319	24.546	20.723	11.947	22.644	14.89	11.409	17.139		43.5	5.45063	1.88381	5.9536	3.7459	3.9414	3.2769	4.5453	3.7162	3.1878	4.0095	4.0615	2.9168	5.3002	6.5711	7.9423	4.7619	7.3074	6.1652	6.7097	8.2269	8.2331	8.4398
44	15.9889	3.75487	12.856	13.163	15.274	15.314	18.63	18.2	15.716	13.792	10.917	14.604	12.228	16.69	19.296	24.524	20.708	11.936	22.607	14.845	11.379	17.099		44	5.45155	1.88562	5.9796	3.7422	3.934	3.2583	4.5825	3.7162	3.2027	4.0132	4.0652	2.9242	5.2371	6.5674	7.9608	4.7693	7.2963	6.1504	6.706	8.2269	8.2405	8.4583
44.5	15.9653	3.75473	12.801	13.186	15.27	15.325	18.57	18.184	15.667	13.777	10.902	14.57	12.179	16.657	19.293	24.512	20.693	11.928	22.551	14.801	11.334	17.106		44.5	5.44729	1.88099	5.987	3.7199	3.9414	3.2621	4.5416	3.7236	3.2064	3.9538	4.0912	2.9428	5.2445	6.5786	7.9868	4.7842	7.3112	6.1615	6.6837	8.2009	8.1885	8.436
45	15.9656	3.74536	12.79	13.254	15.257	15.31	18.559	18.171	15.698	13.848	10.91	14.544	12.191	16.672	19.311	24.494	20.712	11.921	22.51	14.793	11.327	17.039		45	5.44729	1.88041	5.9945	3.7385	3.9489	3.2583	4.575	3.7199	3.1915	3.9427	4.08	2.9428	5.2445	6.5823	7.9683	4.7842	7.2852	6.1578	6.6837	8.1824	8.2331	8.4323
45.5	15.9543	3.74294	12.793	13.241	15.241	15.307	18.567	18.05	15.657	13.833	10.91	14.541	12.22	16.642	19.311	24.505	20.705	11.891	22.518	14.801	11.345	17.009		45.5	5.44637	1.88786	6.0167	3.7088	3.96	3.2472	4.5305	3.7014	3.1878	3.9724	4.0763	2.9502	5.2445	6.5897	7.9645	4.7396	7.3186	6.1541	6.6912	8.1824	8.2517	8.4398
46	15.9508	3.73169	12.782	13.222	15.244	15.299	18.564	17.957	15.671	13.881	10.91	14.57	12.235	16.638	19.296	24.472	20.697	11.951	22.532	14.786	11.334	16.976		46	5.4419	1.88626	6.0501	3.7236	3.9377	3.2212	4.5565	3.6717	3.1878	3.9761	4.0578	2.9465	5.2408	6.5748	7.9534	4.7433	7.3037	6.1652	6.706	8.1861	8.2294	8.4063
46.5	15.936	3.73105	12.778	13.217	15.238	15.273	18.571	17.953	15.637	13.825	10.899	14.537	12.213	16.623	19.237	24.416	20.716	11.932	22.558	14.797	11.342	16.957		46.5	5.44766	1.88381	6.0501	3.7014	3.934	3.2175	4.5453	3.7459	3.1878	3.9724	4.0763	2.9651	5.2408	6.5934	7.9348	4.7693	7.2926	6.1615	6.7023	8.1935	8.2517	8.4175
47	15.928	3.75256	12.752	13.211	15.238	15.251	18.569	17.951	15.578	13.799	10.888	14.526	12.165	16.612	19.226	24.475	20.745	11.832	22.588	14.815	11.364	16.976		47	5.44582	1.88176	6.0427	3.7274	3.9229	3.2101	4.5528	3.7273	3.1952	3.9835	4.0615	2.9651	5.252	6.6008	7.9386	4.7545	7.2963	6.1615	6.6949	8.1861	8.2257	8.4175
47.5	15.9423	3.75821	12.73	13.226	15.195	15.277	18.572	17.996	15.608	13.874	10.873	14.552	12.191	16.657	19.256	24.49	20.738	11.776	22.614	14.808	11.405	17.009		47.5	5.45064	1.8797	6.0464	3.7645	3.9229	3.2212	4.5639	3.7385	3.1767	3.9909	4.0652	2.9873	5.2334	6.6157	7.9423	4.7545	7.274	6.1652	6.6912	8.1786	8.2665	8.4138
48	15.9522	3.76292	12.738	13.219	15.2	15.292	18.63	18.04	15.633	13.87	10.865	14.529	12.22	16.605	19.289	24.501	20.745	11.795	22.625	14.797	11.423	17.028		48	5.4536	1.87787	6.0427	3.7385	3.934	3.2472	4.5787	3.7459	3.1804	4.0058	4.0875	2.9762	5.2482	6.5897	7.9386	4.7471	7.2703	6.1652	6.6949	8.1712	8.2851	8.4249
48.5	15.9531	3.76953	12.73	13.074	15.202	15.314	18.632	18.1	15.553	13.911	10.862	14.537	12.202	16.675	19.315	24.516	20.753	11.835	22.599	14.749	11.453	17.05		48.5	5.45397	1.88618	6.0539	3.783	3.934	3.2472	4.5862	3.7496	3.1544	3.9538	4.0726	2.9651	5.2408	6.5637	8.0054	4.7396	7.2815	6.1578	6.6986	8.1972	8.2702	8.4249
49	15.9454	3.77722	12.73	13.081	15.195	15.336	18.628	18.129	15.458	13.881	10.854	14.526	12.168	16.642	19.333	24.524	20.786	11.873	22.603	14.637	11.464	17.061		49	5.44877	1.8782	6.0613	3.7756	3.934	3.2435	4.5899	3.7496	3.1692	3.9761	4.0466	2.9651	5.226	6.5674	7.9274	4.7433	7.2815	6.1541	6.706	8.1935	8.2294	8.436
49.5	15.9506	3.77463	12.76	13.083	15.206	15.321	18.627	18.16	15.457	13.903	10.843	14.537	12.191	16.579	19.319	24.546	20.786	11.921	22.592	14.652	11.442	17.087		49.5	5.44061	1.88387	6.065	3.7422	3.9229	3.2324	4.5936	3.7348	3.1544	3.9427	4.0206	2.9688	5.2074	6.5674	7.9089	4.7396	7.2926	6.1615	6.7023	8.1972	8.2331	8.4249
50	15.9558	3.77299	12.764	13.086	15.21	15.351	18.632	18.173	15.452	13.9	10.847	14.559	12.176	16.542	19.389	24.535	20.775	11.932	22.581	14.7	11.442	17.069		50	5.44005	1.87912	6.0353	3.7459	3.9452	3.2509	4.575	3.7348	3.1655	3.9464	3.9984	2.9799	5.2111	6.56	7.9126	4.7582	7.3	6.1578	6.68	8.1972	8.222	8.4249
50.5	15.9564	3.77782	12.73	13.087	15.216	15.333	18.635	18.157	15.475	13.955	10.847	14.544	12.153	16.553	19.411	24.568	20.79	11.965	22.558	14.622	11.442	17.087		50.5	5.44136	1.87076	6.0539	3.7608	3.9377	3.2583	4.5899	3.7385	3.1655	4.0095	4.0021	2.9836	5.2037	6.5563	7.9014	4.7508	7.2889	6.1467	6.6652	8.1861	8.1997	8.4286

## Sheet: Fig. 1.G
Time (min)	Mean	SD	Sample Opto 1	Sample Opto 2	Sample Opto 3	Sample Opto 4	Sample Opto 5	Sample Opto 6	Sample Opto 7	Sample Opto 8	Sample Opto 9	Sample Opto 10	Sample Opto 11	Sample Opto 12	Sample Opto 13	Sample Opto 14	Sample Opto 15	Sample Opto 16	Sample Opto 17	Sample Opto 18	Sample Opto 19	Sample Opto 20		Time (min)	Mean	SD	Sample WT 1	Sample WT 2	Sample WT 3	Sample WT 4	Sample WT 5	Sample WT 6	Sample WT 7	Sample WT 8	Sample WT 9	Sample WT 10	Sample WT 11	Sample WT 12	Sample WT 13	Sample WT 14	Sample WT 15	Sample WT 16	Sample WT 17	Sample WT 18	Sample WT 19	Sample WT 20
0	1.38994	0.386617	0.9799	1.1625	1.7013	1.7778	1.6494	1.6387	1.4007	1.0424	0.8756	1.0486	0.9122	1.4613	1.4371	2.406	1.528	1.2198	1.9496	1.2105	1.1392	1.2582		0	1.21683	0.433486	1.3032	0.8099	0.913	0.7309	1.017	0.9193	0.748	0.8261	0.7882	0.6534	1.0577	1.5984	1.6339	1.258	1.6475	1.3552	1.3084	1.8342	1.9703	1.964
0.5	1.39274	0.385735	0.9796	1.1637	1.7038	1.7796	1.6493	1.6441	1.4026	1.0445	0.8791	1.055	0.9173	1.4643	1.4405	2.4045	1.5274	1.223	1.9536	1.2186	1.1403	1.2641		0.5	1.225	0.43824	1.3123	0.814	0.92	0.7385	1.0162	0.9211	0.7453	0.8198	0.7897	0.661	1.0647	1.6056	1.664	1.2693	1.6605	1.3733	1.3242	1.8439	1.9925	1.964
1	1.39475	0.386688	0.9782	1.1645	1.7037	1.7885	1.6509	1.651	1.4049	1.0469	0.8803	1.0553	0.9167	1.4659	1.4411	2.4053	1.5327	1.2119	1.9566	1.2264	1.1442	1.2701		1	1.23129	0.438909	1.3147	0.8115	0.9226	0.7419	1.0244	0.9238	0.7462	0.8385	0.792	0.6627	1.0809	1.6146	1.6717	1.2788	1.6735	1.3828	1.3366	1.8479	2.0037	1.9571
1.5	1.39604	0.386298	0.9825	1.1687	1.7049	1.7903	1.6514	1.6539	1.4043	1.0479	0.8819	1.0545	0.9176	1.4686	1.4437	2.4053	1.5339	1.2016	1.9552	1.2319	1.1477	1.2749		1.5	1.23575	0.44256	1.3172	0.8124	0.9296	0.7461	1.0277	0.9238	0.7488	0.8346	0.795	0.6644	1.0732	1.6156	1.6972	1.2816	1.677	1.3899	1.3435	1.8527	2.0165	1.9683
2	1.39841	0.384397	0.981	1.1684	1.7026	1.7903	1.6512	1.6547	1.4067	1.0494	0.8825	1.0547	0.9256	1.4672	1.4439	2.4022	1.5345	1.2281	1.9569	1.2387	1.1511	1.2784		2	1.23717	0.443229	1.3213	0.8132	0.9261	0.7461	1.0195	0.9211	0.7515	0.8401	0.7973	0.6661	1.0786	1.6174	1.7034	1.2788	1.6761	1.3946	1.3476	1.8632	2.0174	1.964
2.5	1.39874	0.38529	0.9825	1.1706	1.7061	1.7945	1.6576	1.6564	1.4058	1.0509	0.8835	1.0564	0.9215	1.4669	1.4457	2.4026	1.5339	1.2226	1.9556	1.2416	1.1415	1.2787		2.5	1.2393	0.445944	1.3254	0.8148	0.9261	0.7453	1.0195	0.9166	0.7524	0.8393	0.7965	0.6661	1.0817	1.6165	1.7134	1.274	1.677	1.4033	1.3531	1.8648	2.0242	1.976
3.5	1.44019	0.387075	1.0563	1.2466	1.7567	1.8481	1.6996	1.6961	1.4357	1.0784	0.9272	1.083	0.9546	1.5054	1.4908	2.4559	1.568	1.2602	1.9888	1.2762	1.1738	1.3023		3.5	1.24089	0.446336	1.3237	0.8221	0.9217	0.736	1.017	0.914	0.7621	0.8448	0.795	0.672	1.0901	1.6137	1.7126	1.2693	1.6761	1.4096	1.3586	1.8705	2.0311	1.9777
4	1.47558	0.395184	1.0858	1.2842	1.8018	1.905	1.7213	1.7441	1.4752	1.1156	0.9516	1.1005	0.9689	1.5374	1.4902	2.5199	1.6007	1.314	2.0265	1.3183	1.2085	1.342		4	1.24282	0.44716	1.327	0.827	0.9208	0.7343	1.0195	0.914	0.7657	0.8448	0.798	0.6711	1.0894	1.6237	1.7204	1.2655	1.6744	1.4167	1.3607	1.8737	2.0277	1.982
4.5	1.4956	0.400472	1.1028	1.3093	1.8302	1.9348	1.7383	1.7675	1.4972	1.1336	0.9535	1.1091	0.9808	1.5522	1.5199	2.5526	1.6228	1.3432	2.0448	1.3361	1.2193	1.364		4.5	1.24156	0.445925	1.3254	0.8238	0.9182	0.7301	1.0129	0.9149	0.771	0.8573	0.7995	0.672	1.0871	1.6183	1.7327	1.2561	1.6718	1.4135	1.3552	1.8721	2.0191	1.9802
5	1.50504	0.403545	1.1099	1.3146	1.8384	1.9525	1.7521	1.7779	1.506	1.1449	0.9432	1.1127	0.9909	1.5601	1.5288	2.5701	1.6348	1.3587	2.0514	1.3464	1.232	1.3754		5	1.23896	0.44564	1.3204	0.8238	0.9139	0.7259	1.0129	0.914	0.771	0.8471	0.7957	0.6737	1.0878	1.6174	1.7296	1.2476	1.6735	1.4151	1.351	1.8673	2.0114	1.9802
5.5	1.50947	0.404845	1.1127	1.3196	1.8439	1.9576	1.7593	1.7804	1.5071	1.152	0.9432	1.1111	0.9927	1.5634	1.5351	2.5778	1.641	1.3682	2.0567	1.3477	1.2374	1.3825		5.5	1.2374	0.443808	1.3213	0.8286	0.9139	0.7284	1.0162	0.9122	0.7692	0.8448	0.7942	0.6753	1.0824	1.6219	1.7281	1.2429	1.6675	1.4135	1.3448	1.864	1.9994	1.9794
6	1.51167	0.405145	1.1125	1.3215	1.8421	1.9544	1.7648	1.7846	1.5075	1.1535	0.9457	1.1125	0.9972	1.5637	1.5377	2.585	1.6451	1.3713	2.0577	1.3493	1.2397	1.3876		6	1.23656	0.442228	1.3311	0.8205	0.913	0.7284	1.017	0.9122	0.7719	0.8557	0.7935	0.672	1.0832	1.6192	1.7219	1.2391	1.6675	1.4143	1.3414	1.8616	1.9934	1.9742
6.5	1.51093	0.405722	1.1079	1.3178	1.8415	1.9572	1.7647	1.7833	1.5118	1.1538	0.9435	1.1102	0.9939	1.5631	1.5357	2.5823	1.6475	1.3701	2.0577	1.3451	1.2412	1.3903		6.5	1.23528	0.443081	1.3319	0.8189	0.913	0.7301	1.0097	0.9113	0.7719	0.8401	0.7935	0.6694	1.0925	1.621	1.7281	1.2325	1.6683	1.4143	1.3359	1.8608	1.9925	1.97
7	1.50819	0.405789	1.1037	1.314	1.8364	1.9534	1.7638	1.7814	1.5012	1.1526	0.9413	1.1086	0.993	1.5578	1.5351	2.5812	1.6472	1.3646	2.0561	1.3422	1.2389	1.3912		7	1.23342	0.441788	1.3368	0.8172	0.9165	0.7309	1.0088	0.9059	0.7692	0.8393	0.792	0.6728	1.0824	1.6192	1.7196	1.2343	1.6675	1.4135	1.3304	1.8608	1.9822	1.9691
7.5	1.5055	0.404898	1.0974	1.3072	1.8345	1.9525	1.7625	1.7784	1.5069	1.1492	0.9407	1.1052	0.9972	1.5565	1.5225	2.5724	1.646	1.3583	2.0541	1.3399	1.2374	1.3912		7.5	1.23219	0.440494	1.3434	0.8181	0.9139	0.7309	1.0138	0.905	0.7692	0.8354	0.7927	0.6711	1.0809	1.6156	1.7196	1.2334	1.6692	1.4128	1.3242	1.8544	1.9728	1.9674
8	1.50114	0.404673	1.0909	1.2963	1.8321	1.9451	1.7523	1.7742	1.5067	1.1453	0.9413	1.1033	0.99	1.5558	1.5194	2.5675	1.6437	1.35	2.0501	1.3377	1.2301	1.3909		8	1.23091	0.438736	1.3393	0.8189	0.9174	0.725	1.0121	0.9095	0.7675	0.8354	0.7927	0.6711	1.0901	1.6165	1.7165	1.2325	1.6683	1.408	1.3194	1.8463	1.966	1.9657
8.5	1.49702	0.404287	1.0838	1.2923	1.8243	1.9385	1.7515	1.7697	1.506	1.1434	0.9407	1.0966	0.9844	1.5519	1.5179	2.5614	1.6413	1.3421	2.0464	1.3312	1.2297	1.3873		8.5	1.22981	0.437561	1.3368	0.8205	0.9174	0.7293	1.0056	0.9086	0.7683	0.8424	0.7927	0.6711	1.0793	1.6165	1.7157	1.2334	1.6709	1.4057	1.3139	1.8415	1.9608	1.9657
9	1.49251	0.403234	1.0741	1.2836	1.8195	1.932	1.7461	1.767	1.4921	1.1373	0.9401	1.0969	0.9868	1.5483	1.5188	2.5541	1.6369	1.333	2.0421	1.3267	1.2293	1.3855		9	1.2291	0.437421	1.3368	0.8213	0.9156	0.7242	1.0121	0.9095	0.7675	0.8315	0.7927	0.672	1.0878	1.6183	1.715	1.2315	1.6718	1.4064	1.3077	1.8407	1.9548	1.9648
9.5	1.48547	0.401752	1.069	1.2761	1.8103	1.9241	1.7436	1.7532	1.4789	1.134	0.9372	1.0905	0.9835	1.5456	1.5079	2.5408	1.6331	1.3247	2.0378	1.3222	1.2151	1.3819		9.5	1.22702	0.435673	1.3327	0.8213	0.9191	0.7318	1.0064	0.9095	0.7719	0.8307	0.7875	0.6728	1.0739	1.6174	1.715	1.2296	1.6727	1.4017	1.3029	1.835	1.942	1.9665
10	1.48077	0.40173	1.0599	1.2662	1.8042	1.9199	1.7376	1.7502	1.4777	1.1303	0.9344	1.09	0.9811	1.5413	1.5045	2.537	1.6257	1.3152	2.0331	1.317	1.2104	1.3798		10	1.22632	0.434417	1.3352	0.8229	0.9174	0.7343	1.0064	0.9077	0.7666	0.8307	0.792	0.6745	1.0747	1.6165	1.7103	1.2296	1.6753	1.4009	1.2987	1.831	1.9377	1.964
10.5	1.47467	0.401338	1.0529	1.2606	1.7979	1.9087	1.7356	1.7396	1.4661	1.1263	0.9297	1.0847	0.9775	1.5344	1.4982	2.5324	1.6219	1.3053	2.0278	1.3121	1.2054	1.3763		10.5	1.22608	0.433744	1.3368	0.8205	0.9191	0.7326	1.0097	0.9086	0.7648	0.8307	0.7927	0.6779	1.0724	1.6219	1.7072	1.2325	1.6735	1.3986	1.296	1.8262	1.9394	1.9605
11	1.46989	0.401787	1.0466	1.2564	1.7878	1.9064	1.7294	1.7357	1.4638	1.1217	0.9254	1.0811	0.9695	1.5308	1.4968	2.5286	1.6175	1.2985	2.0248	1.306	1.2008	1.3703		11	1.22341	0.432255	1.3368	0.8189	0.9147	0.7309	1.0097	0.9086	0.7639	0.83	0.7942	0.6779	1.0747	1.6092	1.6957	1.2173	1.677	1.397	1.2939	1.8229	1.9326	1.9623
11.5	1.46529	0.401343	1.0398	1.2466	1.7852	1.9078	1.7218	1.7285	1.4551	1.1178	0.9213	1.0789	0.9659	1.5301	1.4939	2.5199	1.6122	1.2906	2.0201	1.3024	1.202	1.3658		11.5	1.22191	0.43247	1.3336	0.8197	0.9095	0.7175	1.008	0.9077	0.7613	0.844	0.7942	0.6812	1.0724	1.6002	1.6949	1.2069	1.6813	1.3915	1.2939	1.8221	1.9368	1.9614
12	1.45982	0.399191	1.0364	1.2423	1.7781	1.8952	1.7163	1.7239	1.4462	1.1156	0.9166	1.0789	0.968	1.5226	1.4911	2.5092	1.6069	1.2843	2.0141	1.2966	1.1912	1.3628		12	1.22212	0.432309	1.3352	0.8213	0.9165	0.7259	1.0072	0.9113	0.7533	0.8362	0.7942	0.6804	1.0716	1.6029	1.6934	1.2098	1.6839	1.3891	1.2925	1.8213	1.9377	1.9588
12.5	1.45535	0.39836	1.031	1.2338	1.7748	1.8863	1.7136	1.7183	1.4462	1.1132	0.9119	1.0747	0.9638	1.5193	1.4888	2.4997	1.6036	1.278	2.0101	1.293	1.1904	1.3566		12.5	1.22332	0.432076	1.336	0.8229	0.9147	0.7259	1.0031	0.9095	0.7497	0.8518	0.7957	0.6787	1.0693	1.6083	1.6988	1.2296	1.6753	1.3875	1.2925	1.8189	1.9368	1.9614
13	1.45135	0.396968	1.027	1.2314	1.7696	1.8812	1.7042	1.71	1.4462	1.1108	0.9085	1.0739	0.9581	1.5173	1.4862	2.4913	1.5992	1.2717	2.0058	1.2921	1.1892	1.3533		13	1.22186	0.432564	1.336	0.8262	0.913	0.7276	1.0015	0.9086	0.7462	0.837	0.7905	0.6787	1.0693	1.611	1.6949	1.2315	1.6753	1.3875	1.2905	1.8181	1.9334	1.9605
13.5	1.44762	0.397271	1.0202	1.2284	1.7682	1.878	1.7022	1.706	1.4342	1.1092	0.905	1.0722	0.9578	1.513	1.4791	2.4898	1.5957	1.2665	2.0028	1.2872	1.1846	1.3524		13.5	1.22029	0.431039	1.336	0.8213	0.9182	0.7267	1.0031	0.9042	0.748	0.8354	0.7882	0.6762	1.077	1.6119	1.6841	1.2315	1.6718	1.3836	1.2877	1.8189	1.9274	1.9545
14	1.44374	0.396899	1.0168	1.2234	1.7605	1.8738	1.7009	1.706	1.4255	1.1074	0.901	1.0703	0.9501	1.5101	1.4774	2.4826	1.5925	1.2614	1.9988	1.2853	1.1819	1.3491		14	1.22155	0.432177	1.3327	0.8221	0.9139	0.725	1.0064	0.905	0.748	0.8463	0.7867	0.677	1.0732	1.6128	1.6918	1.2353	1.6718	1.382	1.2884	1.8205	1.9317	1.9605
14.5	1.44056	0.39665	1.0137	1.2151	1.7587	1.871	1.6977	1.7015	1.4222	1.1056	0.8991	1.0683	0.9474	1.5064	1.4754	2.478	1.5904	1.2578	1.9955	1.2807	1.1796	1.347		14.5	1.22067	0.433162	1.3303	0.8181	0.9104	0.7242	1.0097	0.9042	0.7453	0.8417	0.789	0.677	1.067	1.6146	1.6926	1.2334	1.6692	1.382	1.2877	1.8221	1.9326	1.9623
15	1.43727	0.394843	1.0111	1.2119	1.7563	1.8616	1.6917	1.6953	1.421	1.1028	0.8969	1.0678	0.9465	1.5045	1.4702	2.4692	1.5869	1.2558	1.9932	1.2775	1.18	1.3452		15	1.22099	0.431984	1.3286	0.8197	0.9113	0.7267	1.0064	0.9042	0.7471	0.8424	0.7935	0.677	1.0763	1.6146	1.6934	1.2306	1.6727	1.3796	1.2857	1.8213	1.9334	1.9554
15.5	1.43519	0.395456	1.0089	1.2067	1.7532	1.8621	1.6891	1.6918	1.4154	1.0998	0.8944	1.0669	0.9471	1.5051	1.4677	2.4704	1.586	1.2515	1.9918	1.2756	1.1769	1.3435		15.5	1.21867	0.431988	1.3262	0.8181	0.9043	0.7217	1.0072	0.9006	0.748	0.8487	0.7927	0.6737	1.0701	1.6092	1.6795	1.2258	1.6666	1.3781	1.2857	1.8197	1.9343	1.9631
16	1.43278	0.394223	1.0049	1.2054	1.7502	1.8584	1.6889	1.6908	1.414	1.0982	0.8925	1.0678	0.9408	1.5035	1.4637	2.4601	1.5813	1.2491	1.9898	1.2765	1.1796	1.3402		16	1.21792	0.430297	1.3237	0.8197	0.9104	0.725	1.0015	0.9006	0.7471	0.8479	0.7912	0.6787	1.0631	1.6047	1.6926	1.2249	1.6692	1.3741	1.2884	1.8189	1.9248	1.952
16.5	1.43115	0.394289	1.0018	1.2037	1.7506	1.8556	1.6877	1.6874	1.4123	1.0979	0.8903	1.0675	0.9444	1.4995	1.4634	2.4605	1.581	1.2452	1.9878	1.2717	1.1769	1.3378		16.5	1.21855	0.430043	1.3204	0.8246	0.9052	0.7267	1.0031	0.9024	0.7444	0.8432	0.7927	0.6838	1.0732	1.6056	1.691	1.2249	1.6744	1.371	1.2884	1.8149	1.9257	1.9554
17	1.42865	0.393533	1.0015	1.2018	1.7443	1.8547	1.6878	1.684	1.4126	1.0979	0.8888	1.0625	0.9441	1.4949	1.4568	2.4536	1.5771	1.2459	1.9882	1.2707	1.1688	1.3369		17	1.21781	0.429651	1.3237	0.8213	0.9025	0.7225	1.0072	0.9024	0.7435	0.8456	0.795	0.6787	1.0786	1.6083	1.681	1.2258	1.6718	1.3686	1.2863	1.8165	1.9223	1.9545
17.5	1.42667	0.393336	1.0006	1.1982	1.7457	1.8467	1.6827	1.6818	1.4074	1.0982	0.8878	1.0636	0.9385	1.4959	1.4562	2.4529	1.5745	1.2463	1.9868	1.2697	1.1658	1.3342		17.5	1.2174	0.429782	1.3188	0.8238	0.8991	0.725	1.0129	0.9006	0.7471	0.8463	0.795	0.6745	1.067	1.6092	1.6841	1.2277	1.6718	1.3662	1.2863	1.8141	1.9223	1.9563
18	1.42576	0.392661	0.9992	1.1967	1.744	1.8435	1.6776	1.6826	1.4064	1.0979	0.8869	1.0625	0.9414	1.4962	1.4554	2.4506	1.576	1.2432	1.9855	1.2675	1.1685	1.3336		18	1.21886	0.430277	1.3106	0.8221	0.9017	0.7276	1.008	0.9006	0.7497	0.8456	0.7965	0.6812	1.0739	1.6174	1.6926	1.2268	1.6735	1.3647	1.287	1.8141	1.9257	1.958
18.5	1.42542	0.39236	0.9998	1.1954	1.7429	1.843	1.6776	1.68	1.406	1.0976	0.8869	1.0636	0.9432	1.4933	1.4508	2.4517	1.576	1.2455	1.9855	1.2671	1.1704	1.3321		18.5	1.21939	0.429977	1.309	0.8254	0.9017	0.7276	1.017	0.8997	0.7524	0.844	0.789	0.6838	1.0763	1.6183	1.6972	1.2277	1.6727	1.3631	1.2884	1.8125	1.9283	1.9537
19	1.42409	0.392141	0.9978	1.1947	1.7444	1.8397	1.6762	1.6766	1.4059	1.0958	0.8872	1.0625	0.9393	1.4946	1.4511	2.4479	1.5739	1.2436	1.9849	1.2662	1.1677	1.3318		19	1.21789	0.430602	1.3139	0.8213	0.9025	0.7301	1.0121	0.9024	0.748	0.8432	0.7912	0.6787	1.067	1.6156	1.6833	1.2249	1.6701	1.3623	1.285	1.8165	1.93	1.9597
19.5	1.42369	0.391454	0.9921	1.194	1.7446	1.8369	1.6765	1.6748	1.4034	1.0967	0.8878	1.0644	0.9441	1.4939	1.4505	2.4464	1.5739	1.2436	1.9835	1.2671	1.1685	1.3312		19.5	1.21816	0.43103	1.309	0.8238	0.9017	0.7318	1.0138	0.8997	0.7506	0.8502	0.7935	0.672	1.0678	1.6183	1.6957	1.2164	1.6709	1.3576	1.2843	1.8181	1.9283	1.9597
20	1.42355	0.391964	0.9947	1.1926	1.7476	1.836	1.6762	1.6745	1.4043	1.0967	0.8882	1.0639	0.9426	1.4936	1.4497	2.4483	1.573	1.2428	1.9845	1.2655	1.1658	1.3306		20	1.21633	0.430374	1.309	0.8181	0.9008	0.7293	1.0146	0.905	0.7497	0.8463	0.7935	0.6686	1.0655	1.6201	1.6903	1.2135	1.6683	1.3576	1.2822	1.8157	1.9223	1.9563
20.5	1.42289	0.391568	0.9907	1.1918	1.7478	1.8369	1.677	1.6723	1.4043	1.0976	0.8882	1.0647	0.9399	1.4919	1.4488	2.443	1.5724	1.2384	1.9849	1.2665	1.1688	1.3318		20.5	1.21731	0.429945	1.3106	0.8156	0.906	0.7318	1.0154	0.9068	0.7506	0.8495	0.7897	0.6711	1.0716	1.6228	1.6934	1.2154	1.6701	1.3544	1.2795	1.8141	1.9214	1.9563
21	1.42237	0.392094	0.9913	1.1911	1.748	1.8365	1.6757	1.6704	1.4037	1.0973	0.8885	1.0631	0.9367	1.4919	1.4462	2.4452	1.5739	1.2448	1.9845	1.2633	1.1638	1.3315		21	1.21543	0.430053	1.3155	0.8156	0.9052	0.7326	1.0154	0.905	0.7488	0.8385	0.792	0.6669	1.0639	1.6165	1.6856	1.2145	1.6709	1.3528	1.2795	1.81	1.9257	1.9537
21.5	1.42224	0.392578	0.9847	1.1902	1.7486	1.8332	1.6757	1.6721	1.4023	1.0995	0.8878	1.0644	0.9408	1.4873	1.4479	2.4483	1.573	1.2448	1.9859	1.2652	1.1604	1.3327		21.5	1.2149	0.431691	1.3155	0.8075	0.9069	0.7351	1.008	0.9024	0.7506	0.837	0.7867	0.6652	1.0608	1.6192	1.6771	1.2135	1.6831	1.3528	1.2822	1.8133	1.9257	1.9554
22	1.42234	0.392494	0.9861	1.1917	1.7472	1.8346	1.6759	1.6843	1.4001	1.0976	0.8878	1.0642	0.9432	1.4847	1.4465	2.4449	1.5733	1.2392	1.9868	1.2649	1.1627	1.3312		22	1.21606	0.430728	1.3114	0.8132	0.9086	0.7394	1.0064	0.9086	0.7462	0.8417	0.7875	0.6694	1.0608	1.6165	1.6887	1.2173	1.6831	1.3513	1.2808	1.8108	1.924	1.9554
22.5	1.4221	0.393159	0.9754	1.1931	1.7474	1.8318	1.6752	1.6885	1.4035	1.1001	0.8875	1.0661	0.9447	1.486	1.4451	2.446	1.5766	1.2313	1.9859	1.2626	1.1631	1.3321		22.5	1.21574	0.431449	1.3139	0.8075	0.9104	0.7402	1.0105	0.8988	0.7488	0.8424	0.7837	0.6728	1.057	1.6156	1.6856	1.2154	1.6822	1.3505	1.2808	1.8149	1.9274	1.9563
23	1.42097	0.39451	0.972	1.1909	1.7477	1.8318	1.677	1.6906	1.4023	1.0988	0.8891	1.0636	0.9405	1.488	1.4479	2.446	1.5751	1.2281	1.9875	1.2519	1.1584	1.3321		23	1.21608	0.431764	1.3123	0.8099	0.9139	0.741	1.0097	0.8979	0.748	0.8456	0.7852	0.6703	1.0601	1.6156	1.6841	1.2098	1.6813	1.3489	1.2801	1.8157	1.9317	1.9605
23.5	1.42107	0.394589	0.9705	1.1908	1.749	1.8342	1.6713	1.6901	1.4	1.1007	0.8894	1.0653	0.9373	1.4903	1.4491	2.4449	1.576	1.2301	1.9895	1.251	1.1592	1.3327		23.5	1.21521	0.429854	1.3172	0.8148	0.92	0.741	1.008	0.8917	0.7506	0.8424	0.7852	0.6737	1.0546	1.6146	1.6725	1.2126	1.6761	1.3473	1.2815	1.8149	1.9257	1.9597
24	1.42189	0.39387	0.972	1.1903	1.7492	1.8402	1.6707	1.69	1.399	1.0927	0.8897	1.0681	0.9438	1.488	1.4482	2.4414	1.5774	1.2349	1.9898	1.2629	1.1565	1.333		24	1.21562	0.431359	1.3172	0.8075	0.92	0.7436	1.0097	0.8908	0.7471	0.8417	0.783	0.6737	1.0585	1.6128	1.6818	1.2107	1.6848	1.3473	1.2808	1.8133	1.93	1.958
24.5	1.42192	0.394243	0.9745	1.1904	1.7519	1.8351	1.6752	1.69	1.3996	1.0927	0.8907	1.0656	0.9426	1.4887	1.4462	2.443	1.5748	1.24	1.9925	1.2535	1.1569	1.3345		24.5	1.21428	0.430823	1.3204	0.8058	0.9156	0.7351	1.0113	0.8997	0.7453	0.8417	0.7837	0.672	1.0531	1.6174	1.6756	1.2135	1.6796	1.3449	1.2781	1.8125	1.9223	1.958
25	1.4218	0.393999	0.9748	1.1891	1.7508	1.8328	1.676	1.6915	1.3994	1.0875	0.8916	1.0658	0.9396	1.4946	1.4494	2.4388	1.578	1.2448	1.9918	1.2458	1.1596	1.3342		25	1.2162	0.4314	1.3139	0.8099	0.9174	0.7419	1.017	0.8997	0.7453	0.8393	0.7867	0.672	1.0585	1.6137	1.6872	1.2135	1.6883	1.3426	1.2767	1.8116	1.9274	1.9614
25.5	1.43376	0.40146	0.9583	1.2123	1.7622	1.8668	1.7056	1.693	1.4109	1.1098	0.8997	1.0803	0.9477	1.4788	1.4599	2.4833	1.5972	1.2542	1.9982	1.2691	1.1496	1.3384		25.5	1.21592	0.412394	1.3032	0.8515	0.9426	0.7747	1.0039	0.8935	0.818	0.8042	0.8483	0.6737	1.0824	1.5903	1.6455	1.1852	1.6822	1.3237	1.2506	1.7988	1.8897	1.9563
26	1.43446	0.402789	0.9484	1.2136	1.7679	1.8658	1.7057	1.6944	1.4058	1.104	0.9003	1.0803	0.9501	1.4794	1.4594	2.4867	1.5986	1.2574	2.0025	1.2691	1.1565	1.3432		26	1.22022	0.41288	1.3106	0.8449	0.9461	0.7806	1.0097	0.8997	0.8269	0.8089	0.8498	0.6753	1.0886	1.593	1.6463	1.1946	1.6917	1.3268	1.2526	1.8028	1.8906	1.9648
26.5	1.43456	0.403795	0.9396	1.2125	1.7725	1.8626	1.7065	1.6957	1.3993	1.0982	0.9022	1.0819	0.9537	1.4794	1.4565	2.4883	1.6022	1.2594	2.0065	1.271	1.1561	1.347		26.5	1.22458	0.413497	1.3106	0.8409	0.954	0.7865	1.0154	0.9059	0.8162	0.8276	0.8506	0.6753	1.0994	1.5966	1.6679	1.1994	1.6926	1.3315	1.2561	1.8036	1.8957	1.9657
27	1.43489	0.401828	0.9526	1.2112	1.7765	1.8635	1.6954	1.6958	1.394	1.1007	0.9044	1.0819	0.9522	1.4814	1.4519	2.4822	1.6025	1.2614	2.0091	1.2704	1.1611	1.3497		27	1.22742	0.412654	1.3147	0.8466	0.9601	0.7891	1.0187	0.9104	0.8242	0.8292	0.8536	0.6728	1.1033	1.5984	1.6579	1.2069	1.6978	1.3347	1.2574	1.8044	1.8991	1.9691
27.5	1.43791	0.401483	0.9634	1.2169	1.7758	1.8668	1.6948	1.7011	1.3971	1.1083	0.9066	1.0836	0.9543	1.4817	1.4545	2.489	1.6022	1.2606	2.0105	1.273	1.1623	1.3557		27.5	1.22856	0.414186	1.318	0.8392	0.9653	0.7924	1.0244	0.9086	0.8153	0.8346	0.8498	0.6703	1.1033	1.6002	1.6694	1.2069	1.7021	1.3378	1.2602	1.8068	1.9043	1.9623
28	1.4389	0.403071	0.9524	1.217	1.7776	1.8724	1.7187	1.7028	1.4008	1.1046	0.9085	1.083	0.9537	1.4821	1.4534	2.4833	1.6028	1.2614	2.0131	1.2717	1.1584	1.3602		28	1.23089	0.414071	1.3123	0.8466	0.967	0.795	1.017	0.9059	0.8224	0.844	0.8506	0.672	1.1148	1.6029	1.6887	1.2079	1.7013	1.3339	1.2595	1.8068	1.9017	1.9674
29	1.48224	0.404338	1.0301	1.2795	1.8167	1.9288	1.7545	1.7458	1.4426	1.1398	0.9435	1.1324	0.9835	1.5269	1.4874	2.542	1.6384	1.3227	2.0507	1.3099	1.185	1.3846		29	1.23077	0.415767	1.3147	0.8368	0.9583	0.7865	1.0195	0.9024	0.8153	0.8518	0.8529	0.6762	1.1118	1.6083	1.6756	1.2117	1.703	1.3378	1.2643	1.8116	1.9069	1.97
29.5	1.51972	0.40888	1.0707	1.3083	1.8593	1.9851	1.7973	1.7684	1.4863	1.1825	0.9635	1.1657	1.0008	1.565	1.5194	2.5865	1.6731	1.3709	2.0933	1.3594	1.2197	1.4192		29.5	1.23072	0.419289	1.3196	0.8303	0.9601	0.7832	1.0195	0.8988	0.8065	0.8518	0.8401	0.677	1.1094	1.6056	1.6826	1.2126	1.703	1.3418	1.2671	1.8133	1.918	1.9742
30	1.53577	0.414008	1.0923	1.3061	1.884	2.0136	1.8161	1.7959	1.4974	1.2054	0.9723	1.1829	1.0076	1.5878	1.5311	2.6135	1.6843	1.369	2.1173	1.3804	1.2343	1.424		30	1.22932	0.418254	1.3106	0.8254	0.9601	0.7798	1.0211	0.8979	0.8065	0.8573	0.8438	0.6779	1.1056	1.6029	1.6787	1.2145	1.6995	1.3371	1.2657	1.8133	1.9154	1.9734
30.5	1.54453	0.416585	1.1057	1.2942	1.896	2.0243	1.828	1.8119	1.505	1.2139	0.9773	1.1852	1.0172	1.5973	1.5411	2.6292	1.6919	1.384	2.1286	1.3814	1.2447	1.4338		30.5	1.22728	0.417444	1.3041	0.8458	0.9513	0.7773	1.017	0.8961	0.8038	0.8487	0.8408	0.6745	1.104	1.6074	1.671	1.2135	1.7021	1.3371	1.2636	1.8108	1.9077	1.9691
31	1.54894	0.41797	1.1108	1.2894	1.9048	2.0317	1.8288	1.8183	1.5152	1.2249	0.9769	1.1938	1.0208	1.5996	1.5454	2.6372	1.6946	1.3966	2.1346	1.3743	1.2424	1.4386		31	1.22437	0.419218	1.3041	0.827	0.9479	0.768	1.0195	0.8979	0.7967	0.8463	0.8378	0.6737	1.0986	1.5984	1.6717	1.2126	1.6961	1.3386	1.2616	1.8116	1.9086	1.9708
31.5	1.55174	0.418387	1.1113	1.2996	1.9069	2.0336	1.8356	1.819	1.5156	1.2295	0.9773	1.1927	1.022	1.6046	1.5442	2.6406	1.7022	1.3955	2.1376	1.3794	1.2478	1.4398		31.5	1.22288	0.420673	1.2991	0.8221	0.9444	0.7672	1.0195	0.8943	0.7887	0.8432	0.8348	0.6728	1.1002	1.5975	1.6872	1.2126	1.6952	1.3363	1.2588	1.8076	1.9026	1.9734
32	1.55068	0.417626	1.1076	1.3039	1.9072	2.0317	1.8293	1.8171	1.5187	1.2335	0.9757	1.1929	1.0252	1.6026	1.5434	2.6375	1.7008	1.3927	2.1369	1.3778	1.242	1.4371		32	1.22249	0.420251	1.3	0.8213	0.9444	0.768	1.017	0.8943	0.7932	0.8385	0.8371	0.6745	1.0955	1.6002	1.6856	1.2135	1.7021	1.3339	1.2561	1.8028	1.8983	1.9734
32.5	1.54889	0.4187	1.1022	1.3016	1.9037	2.0299	1.8333	1.8172	1.5182	1.2286	0.9735	1.1849	1.0261	1.594	1.5439	2.6406	1.6999	1.3899	2.1336	1.3746	1.2435	1.4386		32.5	1.22209	0.419391	1.3041	0.8172	0.9435	0.7697	1.0252	0.8935	0.7941	0.8424	0.8296	0.6737	1.0986	1.5975	1.6856	1.2154	1.6978	1.3315	1.2547	1.8012	1.8966	1.97
33	1.54564	0.418043	1.0969	1.2994	1.9	2.0313	1.8261	1.8164	1.5118	1.2277	0.9694	1.1846	1.0234	1.596	1.5385	2.6311	1.6999	1.3871	2.1299	1.37	1.2409	1.4323		33	1.22191	0.418379	1.3016	0.8205	0.947	0.7705	1.0203	0.8943	0.7887	0.8573	0.8296	0.6762	1.0955	1.602	1.6771	1.2069	1.7004	1.3292	1.254	1.7996	1.9	1.9674
33.5	1.54081	0.415702	1.0881	1.2967	1.8974	2.0243	1.8196	1.8132	1.5075	1.2252	0.966	1.181	1.0229	1.5762	1.5385	2.6124	1.7019	1.384	2.1263	1.3668	1.2378	1.4305		33.5	1.22115	0.420841	1.3016	0.8156	0.9505	0.7705	1.0154	0.8943	0.7834	0.8362	0.8296	0.6779	1.0994	1.6119	1.6779	1.2013	1.7082	1.3268	1.2533	1.8036	1.8991	1.9665
34	1.53485	0.413817	1.0793	1.2952	1.8917	2.0094	1.8082	1.8088	1.5058	1.2225	0.9629	1.1721	1.0181	1.5558	1.5345	2.5998	1.7022	1.3781	2.1226	1.3681	1.2343	1.4276		34	1.22042	0.418808	1.3057	0.814	0.9496	0.7705	1.0244	0.8961	0.7852	0.8409	0.8266	0.6762	1.0963	1.5975	1.6733	1.205	1.7039	1.3276	1.2533	1.8052	1.8974	1.9597
34.5	1.52963	0.412966	1.0696	1.2917	1.881	2.0066	1.807	1.7996	1.4915	1.2179	0.9601	1.1649	1.0214	1.5446	1.5331	2.5915	1.701	1.3717	2.119	1.3658	1.2305	1.424		34.5	1.21979	0.419349	1.3024	0.8205	0.9548	0.768	1.0162	0.8952	0.7834	0.8385	0.8273	0.6737	1.0886	1.5966	1.6779	1.2088	1.7013	1.326	1.2519	1.8068	1.8974	1.9605
35	1.52469	0.413179	1.0611	1.2824	1.8603	2.0098	1.8051	1.7961	1.4818	1.2115	0.9591	1.1616	1.0151	1.5456	1.5294	2.5873	1.6996	1.3634	2.113	1.3645	1.2247	1.4225		35	1.21999	0.41807	1.3098	0.8205	0.9566	0.7663	1.0154	0.8979	0.7825	0.8401	0.8266	0.6762	1.0932	1.5948	1.6725	1.2117	1.703	1.326	1.2506	1.8068	1.8949	1.9545
35.5	1.51741	0.412465	1.0543	1.2759	1.837	1.9986	1.8044	1.7867	1.4738	1.2054	0.956	1.1397	1.0109	1.5433	1.5234	2.5785	1.6958	1.3551	2.1093	1.3632	1.2201	1.4168		35.5	1.21945	0.41857	1.3065	0.8189	0.9522	0.7655	1.0195	0.8997	0.7808	0.837	0.8251	0.6753	1.0878	1.5948	1.6625	1.2202	1.7143	1.3244	1.2506	1.8036	1.8923	1.958
36	1.5123	0.412355	1.0452	1.2715	1.8366	1.9991	1.7981	1.7806	1.4695	1.2017	0.9532	1.128	1.013	1.5321	1.5205	2.5698	1.6913	1.3448	2.1047	1.3571	1.2177	1.4115		36	1.21917	0.417392	1.309	0.8221	0.9452	0.7613	1.026	0.9015	0.7772	0.8354	0.8266	0.6779	1.0932	1.593	1.6617	1.2239	1.7091	1.3244	1.2512	1.8012	1.888	1.9554
36.5	1.50611	0.411019	1.0353	1.2641	1.8171	1.9847	1.7848	1.7732	1.4575	1.1987	0.9507	1.1272	1.0112	1.5384	1.5157	2.5675	1.6863	1.3369	2.1	1.3519	1.2127	1.4082		36.5	1.21933	0.41584	1.3082	0.8254	0.9505	0.7621	1.0195	0.9015	0.7763	0.8518	0.8266	0.6779	1.0878	1.593	1.6602	1.2258	1.7047	1.3229	1.2512	1.8004	1.8889	1.952
37	1.50147	0.41079	1.0296	1.2576	1.8085	1.9814	1.7786	1.7654	1.4549	1.1926	0.9482	1.123	1.0094	1.5338	1.5139	2.564	1.6825	1.3298	2.0953	1.3471	1.2085	1.4052		37	1.2185	0.4166	1.3098	0.8172	0.9505	0.7579	1.0285	0.9006	0.7781	0.8346	0.8296	0.6762	1.0948	1.5912	1.6571	1.2249	1.703	1.3213	1.2533	1.7971	1.8889	1.9554
37.5	1.4964	0.411156	1.0222	1.2511	1.8028	1.9716	1.7763	1.7569	1.4495	1.1874	0.9447	1.1152	1.0038	1.5338	1.5094	2.5629	1.6787	1.3223	2.0897	1.3438	1.2073	1.3986		37.5	1.21841	0.415474	1.3106	0.8205	0.9487	0.7587	1.0285	0.8997	0.7763	0.8495	0.8288	0.677	1.0878	1.5921	1.6571	1.2192	1.7021	1.3237	1.2526	1.7963	1.8863	1.9528
38	1.49246	0.411446	1.0159	1.2481	1.8028	1.966	1.7752	1.7535	1.4454	1.1816	0.9413	1.1111	1.0008	1.5298	1.5071	2.5602	1.6722	1.316	2.0844	1.3354	1.2066	1.3959		38	1.21782	0.41827	1.3139	0.8189	0.9435	0.7571	1.026	0.8997	0.7728	0.8378	0.8236	0.6762	1.0863	1.593	1.6571	1.2249	1.7065	1.3205	1.2512	1.7971	1.8991	1.9511
38.5	1.488	0.412974	1.01	1.2404	1.8013	1.9679	1.7749	1.7462	1.4351	1.173	0.9344	1.1058	1.0005	1.5272	1.5048	2.5595	1.6678	1.3088	2.0797	1.3293	1.2016	1.3918		38.5	1.21513	0.416672	1.3065	0.8221	0.9391	0.7528	1.0244	0.9024	0.7746	0.8354	0.8183	0.6728	1.0871	1.5894	1.6494	1.2258	1.7039	1.3166	1.2512	1.7907	1.8949	1.9451
39	1.48505	0.413306	1.0069	1.2385	1.8028	1.9665	1.77	1.7463	1.433	1.1752	0.9222	1.1069	0.9969	1.5242	1.4999	2.5549	1.6646	1.3029	2.075	1.327	1.1958	1.3915		39	1.21448	0.418118	1.2991	0.8303	0.9391	0.7512	1.0138	0.8979	0.7728	0.837	0.8145	0.6711	1.0925	1.593	1.6517	1.2154	1.7047	1.3142	1.2512	1.7915	1.8966	1.952
39.5	1.4819	0.412108	1.0032	1.2353	1.8044	1.9576	1.7686	1.7441	1.4337	1.1669	0.9222	1.1077	0.996	1.5186	1.4968	2.5473	1.6575	1.2985	2.0714	1.3225	1.195	1.3906		39.5	1.21319	0.418199	1.3008	0.8319	0.94	0.752	1.0129	0.8979	0.7657	0.8284	0.8183	0.6686	1.0917	1.5894	1.6509	1.2098	1.7108	1.3118	1.2512	1.7891	1.8974	1.9451
40	1.47815	0.412345	0.9995	1.2344	1.8041	1.9525	1.7627	1.7417	1.431	1.1556	0.9213	1.1044	0.99	1.5117	1.4939	2.5439	1.6572	1.293	2.0674	1.317	1.1931	1.3885		40	1.21372	0.4206	1.3049	0.8262	0.9365	0.7486	1.0129	0.8979	0.7666	0.8261	0.819	0.6703	1.0901	1.5921	1.6525	1.206	1.7108	1.3118	1.2519	1.7915	1.9103	1.9485
40.5	1.47509	0.412048	0.9981	1.2248	1.8034	1.9446	1.7638	1.7405	1.4316	1.1523	0.9144	1.1055	0.9871	1.5081	1.4925	2.5378	1.6534	1.2895	2.0634	1.3141	1.1889	1.3879		40.5	1.21226	0.419039	1.3082	0.8213	0.9365	0.7528	1.008	0.897	0.7657	0.8315	0.816	0.6661	1.0925	1.5894	1.6494	1.2079	1.7073	1.3103	1.2512	1.7915	1.8949	1.9477
41	1.47269	0.41221	0.9921	1.2232	1.8017	1.9418	1.7634	1.7363	1.4341	1.1486	0.9116	1.1058	0.9853	1.5038	1.4914	2.5359	1.6522	1.2839	2.0594	1.3092	1.1873	1.3867		41	1.2121	0.419028	1.3123	0.8205	0.933	0.7503	1.0146	0.8952	0.7666	0.8323	0.8213	0.6627	1.0894	1.5831	1.6494	1.2079	1.7091	1.3103	1.2506	1.7891	1.8949	1.9494
41.5	1.46991	0.411443	0.9893	1.2155	1.8005	1.9306	1.7636	1.7343	1.431	1.1422	0.9113	1.1016	0.9877	1.5012	1.4885	2.5321	1.6498	1.2815	2.0564	1.3092	1.1885	1.3834		41.5	1.21245	0.420093	1.3172	0.8181	0.9287	0.7495	1.0072	0.8961	0.7639	0.8362	0.8213	0.6652	1.0901	1.5921	1.6501	1.2079	1.7099	1.3103	1.2492	1.7875	1.8991	1.9494
42	1.46779	0.410787	0.9884	1.216	1.7965	1.9311	1.762	1.7285	1.4309	1.1391	0.9129	1.1	0.9832	1.4949	1.4891	2.5298	1.6481	1.2776	2.0501	1.3069	1.1877	1.3831		42	1.21249	0.419722	1.3213	0.8205	0.9296	0.7478	1.0088	0.8943	0.7648	0.83	0.8228	0.6635	1.0948	1.5948	1.6494	1.2098	1.7065	1.311	1.2499	1.7859	1.9009	1.9434
42.5	1.46496	0.409106	0.985	1.2122	1.795	1.925	1.7612	1.7291	1.4312	1.1318	0.915	1.0977	0.9853	1.4896	1.4857	2.5244	1.6472	1.2764	2.0354	1.3034	1.1866	1.3819		42.5	1.21296	0.419589	1.3254	0.8221	0.9313	0.7469	1.0129	0.8899	0.7657	0.8362	0.8213	0.661	1.094	1.5975	1.6501	1.2154	1.6995	1.3103	1.2478	1.7842	1.8991	1.9485
43	1.46335	0.408539	0.983	1.2124	1.7955	1.932	1.7611	1.7145	1.4284	1.1285	0.9166	1.0955	0.9832	1.4916	1.4879	2.5229	1.644	1.2744	2.0258	1.2995	1.1889	1.3813		43	1.21367	0.419443	1.3245	0.8246	0.9269	0.7419	1.0047	0.8926	0.7657	0.8557	0.8213	0.6627	1.0932	1.6002	1.6509	1.2164	1.7013	1.3095	1.2471	1.7875	1.8983	1.9485
43.5	1.46041	0.407142	0.9816	1.2119	1.7894	1.9297	1.7607	1.6936	1.4251	1.1306	0.9191	1.0919	0.9859	1.4807	1.4868	2.5176	1.6428	1.2728	2.0298	1.2979	1.1835	1.3769		43.5	1.21212	0.420212	1.3139	0.8221	0.9252	0.7436	1.0031	0.8926	0.7613	0.8424	0.822	0.6619	1.1017	1.5966	1.6509	1.2126	1.7056	1.3095	1.2437	1.7859	1.9	1.9477
44	1.45876	0.406397	0.983	1.2091	1.7883	1.9222	1.7682	1.6844	1.4238	1.1343	0.9194	1.0916	0.9823	1.4804	1.4851	2.5153	1.6416	1.2717	2.0265	1.294	1.1804	1.3736		44	1.21237	0.420748	1.3196	0.8213	0.9235	0.7394	1.0113	0.8926	0.7648	0.8432	0.8228	0.6635	1.0886	1.5957	1.6548	1.2145	1.703	1.3063	1.243	1.7859	1.9017	1.952
44.5	1.45671	0.406609	0.9788	1.2112	1.7878	1.9236	1.7625	1.6829	1.4193	1.133	0.9182	1.0891	0.9784	1.4775	1.4848	2.5142	1.6404	1.2709	2.0215	1.2901	1.1758	1.3742		44.5	1.21149	0.419778	1.3213	0.8164	0.9252	0.7402	1.0023	0.8943	0.7657	0.8307	0.8281	0.6678	1.0901	1.5984	1.6602	1.2183	1.7065	1.3087	1.2389	1.7802	1.8897	1.9468
45	1.45666	0.405593	0.9779	1.2174	1.7863	1.9218	1.7614	1.6817	1.4222	1.1388	0.9188	1.0872	0.9793	1.4788	1.4862	2.5123	1.6419	1.2701	2.0178	1.2895	1.175	1.3688		45	1.21152	0.419813	1.3229	0.8205	0.9269	0.7394	1.0097	0.8935	0.7621	0.8284	0.8258	0.6678	1.0901	1.5993	1.6563	1.2183	1.7004	1.3079	1.2389	1.7762	1.9	1.946
45.5	1.4556	0.405349	0.9782	1.2162	1.7844	1.9213	1.7622	1.6705	1.4184	1.1376	0.9188	1.0869	0.9817	1.4761	1.4862	2.5134	1.6413	1.2669	2.0185	1.2901	1.1769	1.3664		45.5	1.21124	0.421419	1.3278	0.814	0.9296	0.7368	0.9998	0.889	0.7613	0.8346	0.8251	0.6694	1.0901	1.6011	1.6555	1.2069	1.7082	1.3071	1.2402	1.7762	1.9043	1.9477
46	1.45528	0.404376	0.9773	1.2145	1.7847	1.9204	1.7619	1.6619	1.4197	1.1416	0.9188	1.0891	0.9829	1.4758	1.4851	2.51	1.6407	1.2732	2.0198	1.2888	1.1758	1.3637		46	1.21015	0.420683	1.3352	0.8172	0.9243	0.7309	1.0056	0.8819	0.7613	0.8354	0.8213	0.6686	1.0894	1.5975	1.6532	1.2079	1.7047	1.3095	1.243	1.777	1.8991	1.94
46.5	1.45395	0.404112	0.9771	1.214	1.784	1.9171	1.7626	1.6616	1.4166	1.137	0.9179	1.0866	0.9811	1.4745	1.4805	2.5043	1.6422	1.2713	2.0221	1.2898	1.1765	1.3622		46.5	1.21158	0.420547	1.3352	0.8124	0.9235	0.7301	1.0031	0.8997	0.7613	0.8346	0.8251	0.6728	1.0894	1.602	1.6494	1.2145	1.7021	1.3087	1.2423	1.7786	1.9043	1.9425
47	1.45322	0.40575	0.9751	1.2135	1.7841	1.9143	1.7624	1.6614	1.4113	1.1349	0.9169	1.0858	0.9772	1.4735	1.4797	2.5104	1.6445	1.2606	2.0248	1.2914	1.1788	1.3637		47	1.21111	0.420027	1.3336	0.8181	0.9208	0.7284	1.0047	0.8952	0.763	0.837	0.822	0.6728	1.0917	1.6038	1.6501	1.2107	1.703	1.3087	1.2409	1.777	1.8983	1.9425
47.5	1.45441	0.405879	0.9734	1.2149	1.779	1.9176	1.7627	1.6656	1.414	1.141	0.9157	1.0878	0.9793	1.4775	1.4819	2.5119	1.644	1.2546	2.0271	1.2908	1.1831	1.3664		47.5	1.21222	0.419717	1.3344	0.8262	0.9208	0.7309	1.0072	0.8979	0.7586	0.8385	0.8228	0.6779	1.0878	1.6074	1.6509	1.2107	1.6978	1.3095	1.2402	1.7754	1.9077	1.9417
48	1.45534	0.406439	0.9739	1.2142	1.7796	1.9194	1.7682	1.6696	1.4162	1.1407	0.915	1.0861	0.9817	1.4728	1.4845	2.513	1.6445	1.2566	2.0281	1.2898	1.185	1.3679		48	1.21283	0.419179	1.3336	0.8205	0.9235	0.7368	1.0105	0.8997	0.7595	0.8417	0.8273	0.6753	1.0909	1.6011	1.6501	1.2088	1.6969	1.3095	1.2409	1.7738	1.912	1.9443
48.5	1.45548	0.407156	0.9734	1.2009	1.7798	1.9222	1.7683	1.6752	1.409	1.144	0.9147	1.0866	0.9802	1.4791	1.4865	2.5145	1.6451	1.261	2.0258	1.2856	1.1881	1.3697		48.5	1.21284	0.420586	1.336	0.8303	0.9235	0.7368	1.0121	0.9006	0.7533	0.8307	0.8243	0.6728	1.0894	1.5948	1.664	1.2069	1.6995	1.3079	1.2416	1.7794	1.9086	1.9443
49	1.4549	0.408007	0.9734	1.2015	1.7791	1.925	1.768	1.6778	1.4004	1.1416	0.9141	1.0858	0.9775	1.4761	1.4879	2.5153	1.6478	1.2649	2.0261	1.2759	1.1892	1.3706		49	1.21175	0.419093	1.3377	0.8286	0.9235	0.736	1.0129	0.9006	0.7568	0.8354	0.819	0.6728	1.0863	1.5957	1.6478	1.2079	1.6995	1.3071	1.243	1.7786	1.8991	1.9468
49.5	1.45535	0.407856	0.9756	1.2017	1.7804	1.9232	1.7679	1.6807	1.4003	1.1434	0.9132	1.0866	0.9793	1.4705	1.4868	2.5176	1.6478	1.2701	2.0251	1.2772	1.1869	1.3727		49.5	1.20999	0.420489	1.3385	0.8213	0.9208	0.7335	1.0138	0.897	0.7533	0.8284	0.8138	0.6737	1.0824	1.5957	1.644	1.2069	1.7021	1.3087	1.2423	1.7794	1.9	1.9443
50	1.45581	0.407757	0.9759	1.202	1.7808	1.9269	1.7683	1.6819	1.3998	1.1431	0.9135	1.0883	0.9781	1.4672	1.4922	2.5164	1.6469	1.2713	2.0241	1.2814	1.1869	1.3712		50	1.20999	0.419679	1.3319	0.8221	0.9261	0.7377	1.0097	0.897	0.7559	0.8292	0.8093	0.6762	1.0832	1.5939	1.6447	1.2117	1.7039	1.3079	1.2382	1.7794	1.8974	1.9443
50.5	1.45592	0.408165	0.9734	1.202	1.7815	1.9246	1.7686	1.6804	1.4019	1.1477	0.9135	1.0872	0.9763	1.4682	1.4939	2.5199	1.6481	1.2748	2.0221	1.2746	1.1869	1.3727		50.5	1.21023	0.41784	1.336	0.8254	0.9243	0.7394	1.0129	0.8979	0.7559	0.8424	0.81	0.677	1.0817	1.593	1.6424	1.2098	1.7013	1.3055	1.2354	1.777	1.8923	1.9451

## Sheet: Fig. 2
FIG. 2.C
Angle (°)	Mean	SD	Sample 1	Sample 2	Sample 3	Sample 4	Sample 5	Sample 6	Sample 7	Sample 8	Sample 9	Sample 10	Sample 11	Sample 12	Sample 13	Sample 14	Sample 15	Sample 16	Sample 17	Sample 18	Sample 19	Sample 20	Sample 21	Sample 22	Sample 23	Sample 24	Sample 25
0-15	0.682816	0.177797	0.7265	0.3793	0.7069	0.5789	0.789	0.7895	0.9217	0.8421	0.8407	0.9905	0.7241	0.7479	0.7155	0.4426	0.5462	0.7217	0.3361	0.438	0.4622	0.6116	0.8522	0.5417	0.8	0.9	0.6655
15-30	0.154112	0.086834	0.1282	0.431	0.1466	0.1579	0.1468	0.0877	0.0522	0.114	0.1062	0.0095	0.1379	0.1008	0.1638	0.1803	0.1681	0.1304	0.2705	0.3058	0.2269	0.1405	0.0609	0.2083	0.1364	0.0818	0.1603
30-45	0.069104	0.0449891	0.0598	0.0517	0.0862	0.1228	0.0275	0.0439	0.0261	0.0351	0.0265	0	0.0517	0.0672	0.0345	0.123	0.1176	0.0609	0.1885	0.1157	0.1261	0.1157	0.0435	0.075	0.0364	0.0182	0.074
45-60	0.040992	0.0305199	0.0256	0.0776	0.0259	0.0439	0.0275	0.0439	0	0	0.0177	0	0.0345	0.042	0.0517	0.1066	0.0672	0.0261	0.0656	0.0661	0.0588	0.0744	0.0087	0.1	0.0182	0	0.0428
60-75	0.026144	0.0223185	0.0342	0.0172	0.0086	0.0614	0.0092	0.0088	0	0.0088	0.0088	0	0.0345	0.0252	0.0172	0.0738	0.0504	0.0174	0.0738	0.0248	0.0504	0.0413	0.0087	0.0417	0.0091	0	0.0283
75-90	0.026828	0.0235007	0.0256	0.0431	0.0259	0.0351	0	0.0263	0	0	0	0	0.0172	0.0168	0.0172	0.0738	0.0504	0.0435	0.0656	0.0496	0.0756	0.0165	0.0261	0.0333	0	0	0.0291
FIG. 2.F
Angle (°)	Mean	SD	Sample 1	Sample 2	Sample 3	Sample 4	Sample 5	Sample 6	Sample 7	Sample 8	Sample 9	Sample 10	Sample 11	Sample 12	Sample 13	Sample 14	Sample 15	Sample 16	Sample 17	Sample 18	Sample 19	Sample 20	Sample 21	Sample 22	Sample 23	Sample 24	Sample 25
Eps_xx	-4.41036	0.922453	-5.203	-5.099	-4.106	-2.642	-4.882	-3.9	-5.518	-4.131	-3.015	-2.634	-5.227	-5.423	-3.785	-4.337	-4.893	-3.851	-5.347	-4.519	-5.312	-5.813	-4.784	-4.457	-4.465	-4.146	-2.77
Eps_yy	-0.29048	0.234711	-0.106	-0.758	-0.031	-0.131	-0.409	-0.056	-0.474	-0.079	-0.376	-0.211	-0.031	-0.666	-0.382	-0.163	-0.338	-0.64	-0.126	-0.33	-0.22	-0.531	-0.445	-0.031	-0.031	-0.666	-0.031
P-value between		Eps_xx	and	Eps_yy:	<1E-15	****
FIG. 2.I
Angle (°)	Mean	SD	Sample 1	Sample 2	Sample 3	Sample 4	Sample 5	Sample 6	Sample 7	Sample 8	Sample 9	Sample 10	Sample 11	Sample 12	Sample 13	Sample 14	Sample 15	Sample 16	Sample 17	Sample 18	Sample 19	Sample 20	Sample 21	Sample 22	Sample 23	Sample 24	Sample 25	Sample 26	Sample 27
0-15	0.647631	0.0818924	0.757118	0.614784	0.725919	0.649172	0.759635	0.750643	0.693503	0.639523	0.632461	0.630377	0.651298	0.405857	0.541072	0.645732	0.666611	0.486393	0.571768	0.609149	0.691293	0.672736	0.677742	0.68335	0.721654	0.66724	0.67054	0.720311	0.550148
15-30	0.229808	0.031055	0.167883	0.220059	0.188902	0.230086	0.180357	0.177421	0.202509	0.241777	0.226786	0.262278	0.228016	0.261845	0.285688	0.234869	0.224842	0.254251	0.276389	0.264026	0.22631	0.231331	0.23898	0.241917	0.195978	0.239428	0.226198	0.202649	0.274039
30-45	0.066841	0.0268936	0.036346	0.086969	0.045701	0.06493	0.030682	0.035241	0.05577	0.072789	0.086997	0.063741	0.06086	0.142166	0.106072	0.064342	0.057043	0.130741	0.086452	0.078579	0.049337	0.055392	0.051924	0.046974	0.049841	0.052805	0.060818	0.048708	0.083487
45-60	0.0271029	0.0156937	0.01776	0.033283	0.017285	0.028458	0.012264	0.01439	0.022263	0.02657	0.03201	0.024095	0.027326	0.085291	0.03608	0.02734	0.018823	0.061727	0.032346	0.024752	0.016516	0.019173	0.016991	0.015243	0.016432	0.021564	0.023214	0.016572	0.044009
60-75	0.0158537	0.0103364	0.011551	0.01997	0.011118	0.016124	0.008782	0.0126	0.013956	0.011999	0.01302	0.010558	0.016236	0.055155	0.018781	0.01653	0.01755	0.039282	0.018753	0.014907	0.008726	0.011369	0.008936	0.006405	0.009272	0.012698	0.01046	0.006699	0.026612
75-90	0.0127636	0.00928644	0.009342	0.024934	0.011076	0.01123	0.008279	0.009705	0.011999	0.007342	0.008726	0.00895	0.016264	0.049687	0.012306	0.011188	0.015131	0.027605	0.014292	0.008586	0.007817	0.009999	0.005426	0.006111	0.006824	0.006265	0.008768	0.005062	0.021704
FIG. 2.L
Angle (°)	Mean	SD	Sample 1	Sample 2	Sample 3	Sample 4	Sample 5	Sample 6	Sample 7	Sample 8	Sample 9	Sample 10	Sample 11	Sample 12	Sample 13	Sample 14	Sample 15	Sample 16	Sample 17	Sample 18	Sample 19	Sample 20	Sample 21	Sample 22	Sample 23	Sample 24	Sample 25	Sample 26	Sample 27
0-15	0.464721	0.0915911	0.593097	0.489996	0.56274	0.538177	0.655424	0.63567	0.629622	0.564991	0.375733	0.439565	0.466033	0.362439	0.424166	0.381567	0.495178	0.377651	0.386735	0.407089	0.397245	0.455656	0.377771	0.489836	0.452206	0.459053	0.398817	0.383086	0.347919
15-30	0.259345	0.0180926	0.234228	0.239663	0.239583	0.259111	0.221694	0.223132	0.223865	0.25714	0.262841	0.260457	0.263933	0.266131	0.279079	0.263494	0.260989	0.253463	0.28422	0.283421	0.272632	0.267969	0.265678	0.282982	0.275069	0.269088	0.265692	0.255581	0.27118
30-45	0.129318	0.0302857	0.087303	0.12825	0.102155	0.110973	0.066176	0.068414	0.071505	0.099531	0.159847	0.136069	0.118806	0.143622	0.143689	0.166174	0.118606	0.150829	0.148111	0.159633	0.142437	0.135537	0.151508	0.122935	0.137322	0.140958	0.146766	0.155944	0.178482
45-60	0.0677819	0.0220453	0.044677	0.067535	0.047341	0.0485	0.027494	0.03117	0.033115	0.038203	0.086557	0.070332	0.057385	0.101622	0.074235	0.086877	0.057252	0.095269	0.081508	0.06968	0.088955	0.068414	0.089967	0.054095	0.06631	0.064938	0.08312	0.094483	0.101076
60-75	0.0433623	0.0160682	0.02459	0.037258	0.027387	0.024989	0.015412	0.020647	0.021646	0.023551	0.060435	0.049632	0.047115	0.072224	0.044104	0.054894	0.039029	0.072224	0.048607	0.043718	0.055627	0.0412	0.06234	0.030517	0.039695	0.039282	0.059916	0.056519	0.058224
75-90	0.0354721	0.0138191	0.016105	0.037298	0.020793	0.018249	0.0138	0.020967	0.020247	0.016584	0.054588	0.043944	0.046728	0.053962	0.034727	0.046995	0.028946	0.050565	0.050818	0.036458	0.043105	0.031223	0.052736	0.019634	0.029398	0.026681	0.045689	0.054388	0.043119

## Sheet: Fig. 3
Fig. 3.C
Time (min)	Mean	SD	Sample 1	Sample 2	Sample 3	Sample 4	Sample 5	Sample 6	Sample 7	Sample 8	Sample 9	Sample 10	Sample 11	Sample 12	Sample 13	Sample 14	Sample 15	Sample 16	Sample 17	Sample 18	Sample 19	Sample 20	Sample 21	Sample 22
0	0	0	0	0	0	0	0	0	0	0	0	0	0	0	0	0	0	0	0	0	0	0	0	0
0.5	45.433	19.7763	93.963	75.197	67.524	63.397	59.305	60.762	40.078	39.425	42.821	41.172	28.761	23.495	22.949	15.805	52.208	58.818	42.215	48.921	28.89	39.664	38.768	15.389
1	74.0572	15.7916	115.61	94.615	89.028	88.266	83.615	93.573	61.019	75.869	74.153	79.6	57.926	56.306	69.714	62.804	69.184	80.384	59.989	73.381	61.13	65.694	70.816	46.583
1.5	88.1395	15.7001	124.71	105.77	104.51	100.53	92.054	109.78	73.906	96.364	90.167	100.38	72.509	70.889	87.901	90.254	80.394	89.011	68.877	84.464	69.503	78.915	87.874	60.308
2	97.4282	14.9583	119.94	111.14	116.98	108.23	94.144	116.66	78.61	104.64	95.737	114.11	81.826	79.801	100.89	104.4	111.46	96.461	75.912	95.93	87.089	86.352	96.145	66.963
2.5	101.135	16.1475	125.57	112.79	119.99	109.63	97.009	121.52	78.288	107.84	104.44	119.2	85.877	85.877	108.25	113.13	115.95	98.422	79.986	100.52	77.877	90.071	102.86	69.874
3	104.637	16.0553	126.01	111.56	121.28	107.18	101.58	124.36	78.674	115.59	103.05	125.48	89.118	88.307	109.98	122.7	119.47	98.422	82.948	105.87	101.74	91.31	107.52	69.874
3.5	104.418	16.2765	128.6	111.14	116.98	100.88	106.92	126.38	78.159	116.11	104.09	124.69	91.953	90.333	113.88	122.28	118.19	93.324	84.059	105.87	98.812	91.31	105.45	67.795
4	104.531	16.4483	129.47	109.08	115.69	96.672	106.14	123.95	77.966	114.1	105.83	122.73	92.358	90.738	113.02	123.94	115.95	96.069	83.545	106.25	116.4	90.484	104.42	64.883
4.5	101.767	16.2507	127.3	106.18	110.1	97.373	108.08	121.93	77.515	113.65	103.4	118.81	91.143	88.713	109.55	125.61	116.27	87.442	82.948	105.87	88.345	90.071	102.86	65.715
5	100.159	15.6396	122.97	98.747	107.95	95.972	106.07	121.12	77.579	112.39	105.83	112.93	89.523	85.877	106.52	121.03	114.99	84.305	81.097	101.66	106.77	87.178	99.763	63.22
5.5	95.6488	15.7243	119.51	93.376	96.77	94.22	100.18	117.47	73.906	104.56	103.4	109.4	85.472	83.852	103.06	119.78	110.18	78.032	77.023	99.752	95.463	83.46	97.179	58.228
6.5	86.7134	15.8511	105.65	80.568	70.534	88.967	94.299	105.32	66.625	97.109	97.13	101.95	77.775	76.155	93.963	104.81	99.933	76.855	69.988	92.873	97.975	76.849	89.942	42.424
7.5	76.2344	14.2953	83.138	69.825	60.212	84.063	80.054	91.548	55.607	90.104	83.901	89.403	70.079	63.192	79.674	92.75	93.206	71.366	60.36	84.847	85.414	69.825	81.155	37.433
8.5	63.1063	13.6024	61.054	55.365	50.75	71.103	65.576	77.37	46.715	73.857	74.153	76.463	57.926	55.496	64.518	86.511	79.113	60.778	50.732	69.941	52.337	59.909	72.884	25.787
9.5	51.3386	11.7601	41.136	44.622	43.869	57.793	52.569	59.547	37.952	61.262	64.753	56.073	38.078	43.344	52.394	75.697	66.622	51.368	40.363	57.329	54.849	49.993	57.377	22.46
10.5	40.6113	10.5271	24.681	33.467	39.998	44.834	38.401	44.559	26.289	52.02	52.917	41.565	31.191	30.381	44.167	61.972	58.614	47.446	34.438	42.041	38.939	43.796	41.353	20.38
11.5	31.2339	10.6916	15.588	24.79	31.396	35.727	29.265	31.596	11.405	16.247	40.036	32.154	24.71	20.659	33.342	47.831	51.247	43.917	26.292	39.366	41.87	36.359	34.633	18.716
12.5	23.142	11.4951	6.4951	16.94	22.365	24.518	21.601	23.09	0.5799	2.683	22.281	26.664	26.33	13.368	22.516	39.928	46.443	42.741	21.107	28.664	29.727	29.748	26.362	14.973
13.5	17.3527	11.3799	0	13.221	15.053	17.513	15.717	19.849	-4.833	-5.962	21.933	26.664	25.52	11.747	18.619	40.344	36.194	27.056	15.182	19.11	21.772	18.179	22.227	6.6547
14.5	11.1881	12.5069	-6.495	5.3712	7.7416	9.8073	2.7098	15.798	-12.69	-10.21	9.7478	25.488	23.09	13.368	13.856	39.512	28.827	6.2739	4.4437	17.963	12.98	15.7	21.193	1.6637
15.5	8.44723	13.9261	-11.26	3.3053	0.8602	4.5534	-1.316	13.773	-14.63	-19.6	9.7478	23.919	18.229	11.342	12.124	41.592	12.171	11.764	0.3703	18.727	21.772	12.395	20.159	-4.159
16.5	5.33533	14.4673	-13.86	0.8263	-3.011	0.7005	-6.426	8.1016	-17.27	-20.27	9.7478	21.174	14.988	8.9118	6.9281	43.671	15.695	3.1369	-3.703	16.052	7.9552	13.221	19.126	-8.318
17.5	2.33475	13.7761	-13.42	-2.479	-6.881	-1.051	-5.652	-0.405	-22.42	-19.23	10.792	15.685	11.342	4.4559	-1.732	39.096	7.0465	0.3921	0	15.67	-3.35	16.114	16.541	-9.15
18.5	1.1982	14.0794	-12.56	-2.892	-10.32	-3.503	-1.936	-2.836	-27.51	-19.45	10.096	12.156	10.127	3.6457	-2.165	39.096	3.8436	-0.784	-1.481	15.67	-1.675	18.179	11.889	-11.23
19.5	0.0600636	15.0024	-12.99	-4.132	-11.61	-7.355	1.0065	-8.507	-28.87	-21.17	12.533	10.979	7.2914	3.6457	-7.794	38.68	4.4842	3.9212	-1.111	14.905	-0.419	19.006	8.7874	-19.96
20.5	-1.1466	15.1328	-12.99	-5.371	-13.76	-10.86	0.542	-10.94	-31.32	-18.78	8.7034	8.6266	6.0762	2.0254	-9.526	39.096	7.6871	2.3527	-4.073	14.523	-0.419	19.006	4.1353	-19.96
21.5	-0.857973	15.2203	-15.59	-5.371	-14.62	-12.61	-0.077	-8.507	-29.77	-19.97	12.533	9.4108	5.6711	1.6203	-7.794	37.017	8.9683	5.8818	-4.444	15.67	2.9309	17.766	3.6184	-21.21
22.5	-2.15708	15.6273	-22.95	-2.892	-17.2	-19.96	0.2323	-10.53	-30.28	-21.31	9.7478	9.4108	6.8864	2.0254	-8.227	34.521	9.9292	0	-3.333	13.759	3.7683	18.593	-0.517	-19.13
23.5	-3.18268	16.8525	-25.98	-4.132	-20.64	-24.52	-1.471	-14.99	-30.86	-25.79	13.229	10.195	4.4559	2.8356	-9.959	33.689	11.531	-1.961	-8.517	19.11	2.0935	17.353	-1.551	-14.14
Fig. 3.D
Time (min)	Mean	SD	Sample 1	Sample 2	Sample 3	Sample 4	Sample 5	Sample 6	Sample 7	Sample 8	Sample 9	Sample 10	Sample 11	Sample 12	Sample 13	Sample 14	Sample 15	Sample 16	Sample 17	Sample 18	Sample 19	Sample 20	Sample 21	Sample 22
0	0	0	0	0	0	0	0	0	0	0	0	0	0	0	0	0	0	0	0	0	0	0	0	0
0.5	0.132714	0.110422	0.3745	0.2158	0.3521	0.1098	0.1176	0.1381	0.0339	0.0743	0.0068	0.1128	0	0.0353	0.1591	0.0351	0.0683	0.1933	0.0615	0.2462	0.0565	0.2039	0.2977	0.0271
1	0.249941	0.163063	0.6122	0.1886	0.1093	0.3337	0.2364	0.1256	0.2309	0.2425	0.0232	0.1076	0.1354	0.1134	0.131	0.1451	0.2125	0.5338	0.2491	0.4858	0.2169	0.218	0.5847	0.263
1.5	0.397159	0.199071	0.8743	0.3432	0.2747	0.4643	0.4728	0.2014	0.6265	0.416	0.2019	0.1441	0.2139	0.2614	0.1721	0.242	0.4199	0.7395	0.4207	0.6685	0.4163	0.4062	0.5567	0.2011
2	0.540686	0.177964	0.9288	0.5556	0.4619	0.5664	0.6182	0.2717	0.7249	0.5646	0.4822	0.2312	0.4916	0.422	0.3216	0.4377	0.6191	0.9329	0.6367	0.6307	0.4792	0.5046	0.64	0.3735
2.5	0.632159	0.202871	1.0206	0.4226	0.5598	0.6824	0.798	0.3656	0.6548	0.7239	0.3294	0.402	0.3989	0.5404	0.4973	0.5145	0.7646	1.0917	0.7117	0.816	0.6263	0.6765	0.8016	0.5089
3	0.717364	0.240751	1.1997	0.5544	0.709	0.8215	0.9367	0.4264	0.5918	0.8363	0.5861	0.1043	0.5382	0.6103	0.6178	0.5953	0.8351	1.205	0.8485	0.7964	0.7068	0.7592	0.8993	0.6039
3.5	0.831568	0.257931	1.3251	0.6504	0.7751	0.9156	1.0699	0.4915	0.672	0.9797	0.7632	0.1929	0.6787	0.7356	0.719	0.6245	1.0077	1.3293	0.9212	1.0738	0.7932	0.82	1.0168	0.7393
4	0.881355	0.30205	1.4422	0.776	0.8711	0.9555	1.2087	0.5856	0.6403	1.0656	0.5922	0.2708	0.3165	0.8294	0.8401	0.7308	1.0549	1.4192	0.9105	1.2092	0.813	0.8616	1.1312	0.8654
4.5	0.952059	0.29015	1.5007	0.8371	0.9319	1.0683	1.2653	0.6725	0.7924	1.1461	0.8648	0.2619	0.3775	0.8886	0.9127	0.8067	1.0744	1.4361	0.9178	1.1836	0.9146	1.0028	1.1759	0.9136
5	1.00053	0.290849	1.5391	0.9196	0.9494	1.163	1.3729	0.7852	0.8576	1.2222	0.7836	0.3058	0.4386	0.9541	0.9723	0.9229	1.0543	1.4361	0.8625	1.24	0.9368	1.0804	1.248	0.9673
5.5	1.02355	0.281185	1.5947	0.9832	0.9404	1.229	1.343	0.7706	0.8169	1.2195	0.9045	0.4189	0.5085	0.9711	0.9783	0.9927	1.0253	1.4686	0.8164	1.2549	0.9589	1.0827	1.2998	0.9401
6.5	1.05951	0.297653	1.5835	1.0489	1.2005	1.1894	1.4395	0.7861	0.7918	1.2682	1.058	0.3999	0.549	0.9743	1.0755	1.0818	0.9623	1.4921	0.8224	1.3279	0.9969	1.0815	1.3898	0.7899
7.5	1.0424	0.271937	1.4132	1.1058	1.144	1.1332	1.3796	0.8806	0.8531	1.2788	1.2078	0.5168	0.5475	0.9227	1.1757	1.1182	0.8868	1.4068	0.7938	1.1177	0.8691	1.0098	1.4831	0.6887
8.5	1.01344	0.275878	1.318	0.8868	1.1856	1.0127	1.4773	0.8379	0.7818	1.2045	1.1898	0.4494	0.5541	0.9523	1.0815	1.0975	0.8017	1.2844	0.7124	1.2454	0.9268	1.0491	1.4786	0.7681
9.5	0.944273	0.297095	1.185	0.995	1.152	0.9731	1.586	0.8243	0.5784	1.1045	1.0959	0.4018	0.5497	0.883	0.9813	1.0847	0.667	1.1399	0.6063	1.2775	0.7395	0.901	1.3905	0.6576
10.5	0.864723	0.275531	1.1122	0.894	1.1115	0.8905	1.4062	0.9578	0.6219	1.0293	1.1049	0.4177	0.4769	0.7879	0.9657	0.9699	0.5391	1.0195	0.4803	1.0779	0.6368	0.787	1.2334	0.5035
11.5	0.780623	0.301512	1.0093	0.8422	1.0209	0.8165	1.5339	0.8588	0.6447	0.9231	1.123	0.4336	0.3834	0.7211	0.8846	0.9229	0.3432	0.8658	0.4122	0.734	0.544	0.6822	1.1529	0.3214
12.5	0.676218	0.292298	0.9183	0.8006	0.9478	0.7832	1.2775	0.667	0.5004	0.7788	1.1013	0.3808	0.2738	0.694	0.7701	0.7804	0.1864	0.7545	0.3662	0.7637	0.4313	0.4757	1.0149	0.2101
13.5	0.584209	0.299259	0.771	0.7678	0.8759	0.7453	1.2042	0.5671	0.5255	0.8514	0.8829	0.2892	0.1104	0.6688	0.6711	0.6279	0.0668	0.5813	0.1581	0.6176	0.349	0.4728	0.9108	0.1377
14.5	0.480918	0.318566	0.7072	0.714	0.8108	0.7138	1.1021	0.3708	0.5589	0.6567	0.8702	0.0998	-0.025	0.5662	0.5536	0.5523	-0.051	0.4427	0.0554	0.4151	0.199	0.2644	0.8623	0.1409
15.5	0.39145	0.305679	0.5694	0.6411	0.6957	0.587	1.0866	0.3044	0.2937	0.6186	0.7781	0.0439	-0.071	0.49	0.479	0.4639	0.1266	0.2806	-0.085	0.2328	0.0023	0.3142	0.6853	0.0747
16.5	0.325341	0.316604	0.5316	0.6657	0.6328	0.5353	1.0522	0.1881	0.2357	0.4806	0.668	-0.065	-0.116	0.4503	0.4372	0.3934	-0.196	0.319	-0.082	0.1122	-0.012	0.2523	0.5908	0.0833
17.5	0.269009	0.308958	0.4429	0.7145	0.5933	0.4533	0.9046	0.1627	0.2574	0.3416	0.6626	-0.021	-0.168	0.4176	0.3859	0.3556	-0.203	0.3118	-0.186	-0.121	0.0146	0.2257	0.3851	-0.012
18.5	0.231855	0.302759	0.3512	0.6657	0.5422	0.4515	0.9001	0.2599	0.1828	0.2027	0.5416	-0.032	-0.205	0.3873	0.3394	0.3264	-0.224	0.2135	-0.341	-0.02	-0.066	0.202	0.3455	0.077
19.5	0.171773	0.30745	0.2513	0.6801	0.5022	0.3689	0.7592	0.2027	0.1538	0.1044	0.4315	-0.05	-0.206	0.398	0.3257	0.2836	-0.338	0.1803	-0.422	-0.174	-0.17	0.1603	0.2817	0.0553
20.5	0.110477	0.331369	0.2058	0.5939	0.4867	0.3443	0.6493	0.2236	0.0702	0.062	0.4983	-0.162	-0.206	0.3961	0.2666	0.2722	-0.484	0.1087	-0.386	-0.373	-0.169	0.1678	0.182	-0.317
21.5	0.0820136	0.330643	0.1579	0.6222	0.4174	0.2817	0.6382	0.2681	0.0312	-0.01	0.4441	-0.151	-0.241	0.376	0.1527	0.2466	-0.589	0.1243	-0.439	-0.368	-0.221	0.1204	0.1105	-0.168
22.5	0.0734545	0.359383	0.4949	0.5616	0.4004	0.494	0.6027	0.3344	-0.066	-0.078	0.5362	-0.269	-0.3	0.3187	0.0656	0.1832	-0.617	0.0592	-0.528	-0.204	-0.21	0.0561	-0.021	-0.198
23.5	0.0267409	0.353878	0.2992	0.537	0.3684	0.3041	0.6238	0.2963	-0.118	-0.096	0.4766	-0.287	-0.369	0.3243	-0.015	0.1632	-0.678	0.0605	-0.492	-0.437	-0.218	0.0289	-0.096	-0.088
Fig. 3.E
Time (min)	Mean	SD	Sample 1	Sample 2	Sample 3	Sample 4	Sample 5	Sample 6	Sample 7	Sample 8	Sample 9	Sample 10	Sample 11	Sample 12	Sample 13	Sample 14	Sample 15	Sample 16	Sample 17	Sample 18	Sample 19	Sample 20	Sample 21	Sample 22
0	0	0	0	0	0	0	0	0	0	0	0	0	0	0	0	0	0	0	0	0	0	0	0	0
0.5	-0.972591	0.447329	-1.975	-1.725	-1.495	-1.57	-1.247	-1.133	-1.111	-0.933	-0.929	-0.687	-0.699	-0.559	-0.609	-0.368	-1.271	-1.063	-0.803	-1.018	-0.769	-0.756	-0.465	-0.212
1	-1.66055	0.448232	-2.614	-2.412	-2.157	-2.293	-1.806	-1.79	-1.85	-1.674	-1.696	-1.486	-1.297	-1.338	-1.703	-1.338	-1.738	-1.624	-1.39	-1.883	-1.341	-1.406	-0.978	-0.718
1.5	-2.09536	0.468175	-2.86	-2.839	-2.626	-2.754	-1.997	-2.209	-2.342	-2.138	-2.171	-1.971	-1.679	-1.783	-2.438	-1.966	-2.105	-1.953	-1.749	-2.54	-1.755	-1.872	-1.321	-1.03
2	-2.37636	0.488853	-3.022	-3.156	-2.927	-3.107	-2.074	-2.475	-2.502	-2.424	-2.469	-2.258	-1.961	-2.105	-2.954	-2.406	-2.399	-2.205	-2.067	-2.797	-1.968	-2.177	-1.602	-1.225
2.5	-2.57386	0.508436	-3.235	-3.347	-3.125	-3.316	-2.2	-2.655	-2.544	-2.618	-2.644	-2.45	-2.156	-2.329	-3.227	-2.639	-2.631	-2.344	-2.22	-3.151	-2.21	-2.405	-1.803	-1.376
3	-2.71582	0.504729	-3.444	-3.452	-3.309	-3.4	-2.287	-2.74	-2.734	-2.745	-2.813	-2.608	-2.302	-2.492	-3.398	-2.84	-2.775	-2.439	-2.401	-3.172	-2.348	-2.565	-1.973	-1.511
3.5	-2.82323	0.508069	-3.585	-3.499	-3.362	-3.268	-2.391	-2.816	-2.893	-2.818	-2.909	-2.707	-2.447	-2.613	-3.551	-3.036	-2.933	-2.517	-2.465	-3.504	-2.483	-2.642	-2.088	-1.584
4	-2.88118	0.505715	-3.69	-3.611	-3.401	-3.314	-2.456	-2.844	-2.932	-2.863	-2.938	-2.755	-2.542	-2.639	-3.527	-3.075	-3.003	-2.569	-2.6	-3.616	-2.469	-2.685	-2.192	-1.665
4.5	-2.91968	0.497869	-3.692	-3.594	-3.422	-3.364	-2.485	-2.84	-3.059	-2.869	-2.978	-2.754	-2.595	-2.67	-3.581	-3.175	-3.044	-2.577	-2.595	-3.605	-2.583	-2.803	-2.259	-1.689
5	-2.916	0.490896	-3.645	-3.537	-3.375	-3.405	-2.511	-2.803	-3.12	-2.841	-2.921	-2.738	-2.641	-2.69	-3.603	-3.207	-3.031	-2.55	-2.547	-3.624	-2.562	-2.805	-2.269	-1.727
5.5	-2.86023	0.473231	-3.553	-3.488	-3.144	-3.411	-2.47	-2.73	-3.054	-2.789	-2.89	-2.722	-2.632	-2.67	-3.484	-3.168	-2.955	-2.538	-2.443	-3.543	-2.569	-2.741	-2.272	-1.659
6.5	-2.71409	0.466927	-3.317	-3.255	-2.754	-3.378	-2.368	-2.529	-2.851	-2.624	-2.745	-2.574	-2.536	-2.532	-3.307	-3.165	-2.708	-2.483	-2.302	-3.431	-2.5	-2.618	-2.33	-1.403
7.5	-2.49591	0.430157	-2.896	-2.983	-2.543	-3.164	-2.115	-2.329	-2.624	-2.412	-2.604	-2.373	-2.332	-2.338	-2.996	-2.973	-2.458	-2.366	-2.102	-3.088	-2.267	-2.416	-2.33	-1.201
8.5	-2.28159	0.386509	-2.469	-2.423	-2.434	-2.877	-1.883	-2.131	-2.404	-2.171	-2.362	-2.098	-2.089	-2.237	-2.653	-2.774	-2.213	-2.231	-1.79	-3.038	-2.187	-2.233	-2.313	-1.185
9.5	-2.012	0.376356	-2.027	-2.182	-2.263	-2.512	-1.623	-1.801	-2.067	-1.904	-2.091	-1.647	-1.713	-2.003	-2.326	-2.583	-2.019	-2.084	-1.48	-2.844	-1.925	-1.937	-2.097	-1.136
10.5	-1.76	0.331035	-1.648	-1.854	-2.109	-2.199	-1.369	-1.577	-1.909	-1.667	-1.875	-1.343	-1.498	-1.66	-2.008	-2.279	-1.777	-1.85	-1.294	-2.38	-1.805	-1.733	-1.854	-1.032
11.5	-1.50941	0.280692	-1.346	-1.529	-1.893	-1.827	-1.147	-1.271	-1.67	-1.394	-1.667	-1.121	-1.35	-1.409	-1.759	-1.851	-1.546	-1.68	-1.073	-1.868	-1.639	-1.475	-1.759	-0.933
12.5	-1.29527	0.261201	-1.098	-1.318	-1.669	-1.516	-0.934	-1.053	-1.386	-1.052	-1.355	-1.024	-1.28	-1.225	-1.526	-1.559	-1.319	-1.52	-0.907	-1.674	-1.49	-1.178	-1.613	-0.8
13.5	-1.14045	0.252877	-0.848	-1.156	-1.458	-1.275	-0.739	-0.966	-1.251	-0.892	-1.086	-0.962	-1.203	-1.146	-1.281	-1.397	-1.17	-1.272	-0.779	-1.531	-1.36	-1.006	-1.592	-0.72
14.5	-0.963591	0.282673	-0.686	-0.922	-1.24	-1.067	-0.526	-0.882	-1.177	-0.639	-0.924	-0.841	-1.088	-1.037	-1.048	-1.364	-0.973	-0.989	-0.419	-1.319	-1.103	-0.747	-1.567	-0.641
15.5	-0.834818	0.283839	-0.475	-0.749	-1.019	-0.882	-0.378	-0.8	-0.905	-0.47	-0.879	-0.738	-0.931	-0.962	-0.862	-1.346	-0.834	-0.957	-0.344	-1.157	-0.939	-0.719	-1.472	-0.548
16.5	-0.734045	0.288159	-0.336	-0.704	-0.855	-0.712	-0.257	-0.723	-0.811	-0.435	-0.851	-0.624	-0.803	-0.89	-0.751	-1.279	-0.662	-0.817	-0.211	-1.106	-0.826	-0.637	-1.363	-0.496
17.5	-0.666955	0.273396	-0.263	-0.666	-0.746	-0.538	-0.228	-0.627	-0.686	-0.395	-0.85	-0.558	-0.717	-0.809	-0.567	-1.22	-0.476	-0.811	-0.291	-0.926	-0.849	-0.678	-1.296	-0.476
18.5	-0.614364	0.277002	-0.217	-0.603	-0.638	-0.466	-0.31	-0.581	-0.557	-0.371	-0.793	-0.491	-0.65	-0.749	-0.472	-1.178	-0.406	-0.763	-0.118	-0.965	-0.839	-0.699	-1.205	-0.445
19.5	-0.551318	0.286845	-0.115	-0.585	-0.544	-0.342	-0.312	-0.517	-0.405	-0.325	-0.733	-0.414	-0.626	-0.707	-0.338	-1.104	-0.39	-0.744	-0.058	-0.855	-0.84	-0.691	-1.163	-0.321
20.5	-0.493455	0.291943	-0.059	-0.424	-0.516	-0.291	-0.306	-0.473	-0.273	-0.281	-0.698	-0.346	-0.579	-0.648	-0.244	-1.089	-0.374	-0.696	-0.019	-0.689	-0.853	-0.724	-1.068	-0.206
21.5	-0.460005	0.289574	0.0309	-0.446	-0.484	-0.155	-0.275	-0.466	-0.288	-0.25	-0.631	-0.302	-0.547	-0.59	-0.221	-1.004	-0.336	-0.671	-0.009	-0.713	-0.866	-0.724	-0.969	-0.204
22.5	-0.446464	0.292152	0.0238	-0.441	-0.454	-0.09	-0.269	-0.482	-0.273	-0.211	-0.631	-0.251	-0.488	-0.604	-0.165	-0.997	-0.323	-0.59	-0.026	-0.915	-0.834	-0.63	-0.894	-0.278
23.5	-0.396723	0.30148	0.1834	-0.371	-0.425	0.028	-0.275	-0.393	-0.247	-0.202	-0.579	-0.239	-0.458	-0.578	-0.109	-1.009	-0.314	-0.541	0.0727	-0.683	-0.841	-0.632	-0.811	-0.305

## Sheet: Fig. 4
FIG. 4.C - StressMax
Pulse diameter	Mean	SD	Sample 1	Sample 2	Sample 3	Sample 4	Sample 5	Sample 6	Sample 7	Sample 8	Sample 9	Sample 10	Sample 11	Sample 12	Sample 13	Sample 14	Sample 15	Sample 16	Sample 17	Sample 18	Sample 19	Sample 20
20 µm	98.5862	11.8112	93.723	75.092	113.76	102.53	105.31	89.124	99.443	123.95	107.58	108.26	93.358	83.842	110.01	85.099	87.08	101.2	107.3	101.33	90.167	93.566
50 µm	154.263	23.4012	142.02	114.5	168.97	164.91	166.73	147.2	163.68	199.45	140.47	178.56	142.04	140.08	192.06	140.87	111.49	131.1	165.45	166.16	172.59	136.93
100 µm	223.854	32.6852	207.57	178.94	258.78	230.39	252.29	202.97	247.68	302.74	211.27	266.81	190.23	218.2	245.54	190.9	179.44	217.35	227.29	248.42	189.18	211.09
P-value between		20 µm	and	50 µm	3.27966e-09	***
P-value between		50 µm	and	100 µm	1.4471e-11	***
FIG. 4.C - StretchMax
Pulse diameter	Mean	SD	Sample 1	Sample 2	Sample 3	Sample 4	Sample 5	Sample 6	Sample 7	Sample 8	Sample 9	Sample 10	Sample 11	Sample 12	Sample 13	Sample 14	Sample 15	Sample 16	Sample 17	Sample 18	Sample 19	Sample 20
20 µm	0.585202	0.17444	0.773587	0.459542	0.575245	0.74847	0.474882	0.621886	0.404076	1.00774	0.483105	0.779607	0.622559	0.609122	0.683297	0.498049	0.571187	0.437536	0.810229	0.44626	0.303159	0.394493
50 µm	0.870583	0.232952	0.73929	0.817109	0.836323	0.954592	0.916008	1.05407	0.770499	1.05258	0.565493	0.745547	0.578305	0.539552	0.567221	1.28822	1.0801	0.734326	0.761462	1.00154	1.34416	1.06527
100 µm	1.19239	0.281893	0.951117	1.13268	1.44434	1.15796	0.927814	1.0945	1.1496	1.35474	1.22955	1.56481	0.765333	0.9561	1.29181	1.44132	0.966591	1.05119	0.934456	1.90725	0.974496	1.55225
P-value between		20 µm	and	50 µm	0.00084619	***
P-value between		50 µm	and	100 µm	0.000166316	***
FIG. 4.D - Elastic modulus
Pulse diameter	Mean	SD	Sample 1	Sample 2	Sample 3	Sample 4	Sample 5	Sample 6	Sample 7	Sample 8	Sample 9	Sample 10	Sample 11	Sample 12	Sample 13	Sample 14	Sample 15	Sample 16	Sample 17	Sample 18	Sample 19	Sample 20
20 µm	18.9754	5.24491	12.2641	16.3407	20.2382	14.239	22.1751	14.3312	25.3741	12.6529	22.2694	13.887	14.9959	17.7605	18.3616	24.0414	15.8229	23.392	13.3088	22.9509	31.3846	23.718
50 µm	19.4022	5.72258	19.2107	14.9256	20.6817	17.2759	18.4417	17.5104	21.2432	18.949	24.8409	23.95	25.2566	25.963	34.2878	11.2479	10.3221	18.4792	22.1442	16.5906	13.8688	12.8537
100 µm	19.5896	3.90489	21.824	15.9864	18.1934	20.0558	27.1924	18.5447	21.5448	22.347	17.4092	17.0508	24.8558	22.9306	19.0075	13.4042	18.564	21.4421	24.7761	13.0252	20.038	13.5993
P-value between		20 µm	and	50 µm	0.9609	n.s.
P-value between		50 µm	and	100 µm	0.9923	n.s.
FIG. 4.D - Time Constant
Pulse diameter	Mean	SD	Sample 1	Sample 2	Sample 3	Sample 4	Sample 5	Sample 6	Sample 7	Sample 8	Sample 9	Sample 10	Sample 11	Sample 12	Sample 13	Sample 14	Sample 15	Sample 16	Sample 17	Sample 18	Sample 19	Sample 20
20 µm	169.5	69.0137	150	120	120	150	120	180	180	150	60	240	210	90	150	240	60	300	180	300	240	150
50 µm	172.5	73.4041	90	240	150	180	60	90	150	120	60	240	210	150	270	210	240	180	150	300	90	270
100 µm	213	54.1052	180	180	60	240	210	300	180	240	270	240	180	210	240	150	210	240	180	240	210	300
P-value between		20 µm	and	50 µm	0.9887	n.s.
P-value between		50 µm	and	100 µm	0.1369	n.s.

## Sheet: Fig. 5
FIG. 5.E
Stim Position	Angle (°)	Mean	SD	Sample 1	Sample 2	Sample 3	Sample 4	Sample 5	Sample 6	Sample 7	Sample 8	Sample 9	Sample 10	Sample 11	Sample 12	Sample 13	Sample 14	Sample 15
Center	0-15	0.183774	0.0244647	0.177419	0.227642	0.195122	0.132231	0.209677	0.185484	0.203252	0.16129	0.16129	0.185484	0.203252	0.184	0.176	0.2	0.154472
	15-30	0.155756	0.0242682	0.137097	0.178862	0.097561	0.140496	0.145161	0.177419	0.170732	0.145161	0.129032	0.169355	0.178862	0.184	0.144	0.176	0.162602
	30-45	0.169852	0.0232808	0.145161	0.146341	0.170732	0.157025	0.185484	0.193548	0.186992	0.16129	0.177419	0.193548	0.195122	0.12	0.176	0.144	0.195122
	45-60	0.167656	0.0224242	0.169355	0.170732	0.113821	0.206612	0.169355	0.169355	0.138211	0.145161	0.177419	0.169355	0.170732	0.2	0.176	0.168	0.170732
	60-75	0.154804	0.0218038	0.153226	0.162602	0.170732	0.190083	0.129032	0.129032	0.154472	0.177419	0.185484	0.145161	0.130081	0.144	0.16	0.12	0.170732
	75-90	0.168158	0.037222	0.217742	0.113821	0.252033	0.173554	0.16129	0.145161	0.146341	0.209677	0.169355	0.137097	0.121951	0.168	0.168	0.192	0.146341
Stim Position	Angle (°)	Mean	SD	Sample 1	Sample 2	Sample 3	Sample 4	Sample 5	Sample 6	Sample 7	Sample 8	Sample 9	Sample 10	Sample 11	Sample 12	Sample 13	Sample 14	Sample 15
Left	0-15	0.10877	0.0294402	0.118182	0.173077	0.1	0.0636364	0.0566038	0.111111	0.0970874	0.108108	0.137615	0.12037	0.0961538	0.137255	0.1	0.0849057	0.127451
	15-30	0.125616	0.0450137	0.263636	0.163462	0.118182	0.118182	0.0849057	0.111111	0.0970874	0.117117	0.137615	0.12963	0.134615	0.0882353	0.07	0.113208	0.137255
	30-45	0.127943	0.0175496	0.118182	0.144231	0.136364	0.145455	0.113208	0.138889	0.126214	0.117117	0.155963	0.12963	0.105769	0.137255	0.14	0.122642	0.0882353
	45-60	0.175039	0.0304776	0.209091	0.192308	0.136364	0.190909	0.216981	0.157407	0.194175	0.18018	0.211009	0.12963	0.201923	0.147059	0.15	0.132075	0.176471
	60-75	0.210947	0.0422869	0.154545	0.153846	0.209091	0.245455	0.245283	0.185185	0.262136	0.252252	0.174312	0.185185	0.182692	0.235294	0.21	0.292453	0.176471
	75-90	0.251685	0.0552716	0.136364	0.173077	0.3	0.236364	0.283019	0.296296	0.223301	0.225225	0.183486	0.305556	0.278846	0.254902	0.33	0.254717	0.294118
FIG. 5.J
Stim Position	Angle (°)	Mean	SD	Sample 1	Sample 2	Sample 3	Sample 4	Sample 5	Sample 6	Sample 7	Sample 8	Sample 9	Sample 10	Sample 11	Sample 12	Sample 13	Sample 14	Sample 15
Center	Eps_xx	-1.53647	0.278463	-1.216	-1.415	-1.097	-1.08	-1.587	-1.81	-1.69	-1.423	-1.453	-1.981	-1.32	-1.677	-1.72	-1.89	-1.688
	Eps_yy	-1.58213	0.201604	-1.589	-1.167	-1.664	-1.438	-1.454	-1.538	-1.607	-1.829	-1.804	-1.752	-1.211	-1.526	-1.629	-1.721	-1.803
Left	Eps_xx	-0.883733	0.185454	-1.28	-0.778	-0.845	-0.666	-0.872	-0.856	-0.755	-0.829	-1.04	-1.052	-0.748	-0.88	-1.104	-0.551	-1
	Eps_yy	-1.60407	0.263126	-1.536	-1.766	-1.572	-1.27	-1.688	-1.491	-1.005	-1.765	-1.91	-1.746	-1.517	-1.874	-1.988	-1.322	-1.611
P-value between		Eps_xx Center		and	Eps_yy Center:		0.611	n.s.
P-value between		Eps_xx Left		and	Eps_yy Left:		2.05227e-09	***
FIG. 5.K
Angle (°)	Mean	SD	Sample 1	Sample 2	Sample 3	Sample 4	Sample 5	Sample 6	Sample 7	Sample 8	Sample 9	Sample 10	Sample 11	Sample 12	Sample 13	Sample 14	Sample 15
Center	-0.00311025	-0.0101429	0.0953462	0.096	-0.205	-0.142	0.044	0.081	0.025	-0.125	-0.108	0.061	0.043	0.047	0.027	0.047	-0.033
Left	-0.279919	-0.304857	0.0692208	-0.388	-0.301	-0.312	-0.319	-0.271	-0.142	-0.361	-0.295	-0.248	-0.339	-0.361	-0.286	-0.411	-0.234
P-value between		Center	and	Left	8.07169e-09	***
FIG. 5.N
Stim Position	Angle (°)	Mean	SD	Sample 1	Sample 2	Sample 3	Sample 4	Sample 5	Sample 6	Sample 7	Sample 8	Sample 9	Sample 10	Sample 11	Sample 12	Sample 13	Sample 14	Sample 15	Sample 16
Center	0-15	0.123597	0.0108951	0.144396	0.109009	0.125685	0.124091	0.116604	0.132514	0.137695	0.128994	0.113342	0.127021	0.108683	0.117683	0.119968	0.131911	0.132046	0.107903
	15-30	0.146064	0.00830872	0.155972	0.140747	0.144213	0.144043	0.1313	0.151794	0.16453	0.148885	0.140476	0.152724	0.142097	0.137634	0.151055	0.144063	0.136685	0.150811
	30-45	0.212119	0.00861412	0.212043	0.210619	0.202806	0.201925	0.19951	0.223409	0.212931	0.211751	0.202603	0.209188	0.220296	0.221035	0.221849	0.202467	0.215678	0.225789
	45-60	0.213442	0.00981686	0.217224	0.221971	0.194451	0.212545	0.193481	0.216566	0.211209	0.215278	0.203715	0.214044	0.225382	0.229187	0.215664	0.207838	0.220737	0.215786
	60-75	0.158537	0.006054	0.15429	0.166206	0.15722	0.161682	0.165114	0.15623	0.150513	0.157071	0.170892	0.150811	0.158088	0.160095	0.154941	0.164476	0.149475	0.159485
	75-90	0.146241	0.0204726	0.116075	0.151449	0.175625	0.155714	0.19399	0.119486	0.123121	0.138021	0.168972	0.146213	0.145454	0.134366	0.136522	0.149245	0.145379	0.140225
Stim Position	Angle (°)	Mean	SD	Sample 1	Sample 2	Sample 3	Sample 4	Sample 5	Sample 6	Sample 7	Sample 8	Sample 9	Sample 10	Sample 11	Sample 12	Sample 13	Sample 14	Sample 15	Sample 16
Left	0-15	0.0452104	0.0256846	0.0707348	0.0694679	0.0513584	0.0265555	0.0285684	0.0339386	0.036402	0.0314119	0.10763	0.0640836	0.0330377	0.018757	0.0792019	0.0230152	0.0246974	0.0245073
	15-30	0.0547209	0.0166872	0.0921734	0.0480504	0.0775549	0.0479307	0.0523156	0.0523438	0.0522945	0.0442638	0.0849592	0.0386754	0.0537655	0.0367399	0.0631757	0.0355926	0.0458826	0.049817
	30-45	0.109014	0.0291154	0.161529	0.0824184	0.174711	0.0909488	0.107946	0.0975507	0.113394	0.0875774	0.149901	0.0923635	0.115632	0.0923142	0.10701	0.0700732	0.0950802	0.105778
	45-60	0.14513	0.0231451	0.174789	0.12538	0.199669	0.144524	0.147783	0.129519	0.156159	0.114527	0.180265	0.126056	0.154863	0.132264	0.137676	0.129265	0.127696	0.141646
	60-75	0.194443	0.0143566	0.196896	0.20007	0.199514	0.217082	0.184445	0.201626	0.215618	0.212767	0.199909	0.179941	0.196185	0.174965	0.172945	0.198276	0.173811	0.187035
	75-90	0.451482	0.0858893	0.303878	0.474613	0.297192	0.472959	0.478941	0.485023	0.426133	0.509452	0.277337	0.498881	0.446516	0.544961	0.439992	0.543778	0.532834	0.491216
P-value between 75-90° in			Center	and	Left	<1E-15	****
FIG. 5.Q
Stim Position	Angle (°)	Mean	SD	Sample 1	Sample 2	Sample 3	Sample 4	Sample 5	Sample 6	Sample 7	Sample 8	Sample 9	Sample 10	Sample 11	Sample 12	Sample 13	Sample 14	Sample 15	Sample 16
Center	0-15	0.118896	0.0164419	0.132541	0.125787	0.118659	0.100159	0.0788574	0.134142	0.12717	0.122213	0.134372	0.102478	0.10888	0.106452	0.109246	0.130751	0.132277	0.138346
	15-30	0.143976	0.0140554	0.158657	0.139248	0.147963	0.142721	0.100098	0.160136	0.149177	0.151733	0.155151	0.136115	0.138116	0.139465	0.144579	0.140462	0.142666	0.157335
	30-45	0.221107	0.015802	0.232883	0.219672	0.211765	0.231805	0.175022	0.236511	0.22718	0.222344	0.22562	0.214728	0.220771	0.219815	0.234138	0.203396	0.219618	0.242438
	45-60	0.225805	0.0084786	0.222317	0.22644	0.213277	0.240824	0.225009	0.222711	0.223694	0.22604	0.22069	0.234124	0.233317	0.231425	0.240763	0.219625	0.220934	0.211683
	60-75	0.158255	0.0160361	0.141839	0.159315	0.160597	0.159743	0.207499	0.143405	0.148146	0.152737	0.143507	0.166653	0.164937	0.16095	0.154141	0.17079	0.156399	0.141418
	75-90	0.131962	0.0251769	0.111762	0.129537	0.147739	0.124749	0.213515	0.103095	0.124634	0.124932	0.12066	0.145901	0.133979	0.141893	0.117133	0.134976	0.128106	0.108778
Stim Position	Angle (°)	Mean	SD	Sample 1	Sample 2	Sample 3	Sample 4	Sample 5	Sample 6	Sample 7	Sample 8	Sample 9	Sample 10	Sample 11	Sample 12	Sample 13	Sample 14	Sample 15	Sample 16
Left	0-15	0.0681583	0.01654	0.0550147	0.0630045	0.0808928	0.0852285	0.0734552	0.0749891	0.0607343	0.049745	0.0586347	0.0817654	0.069474	0.0423075	0.0793453	0.0585051	0.0504813	0.106955
	15-30	0.0830709	0.0118455	0.0642111	0.0795975	0.0949498	0.0906005	0.0850444	0.108707	0.0918207	0.0681787	0.0798838	0.0844718	0.0842196	0.0650019	0.0812473	0.0810087	0.0745119	0.0956793
	30-45	0.136016	0.0147777	0.108087	0.131892	0.15291	0.137421	0.141416	0.158506	0.16336	0.120453	0.124264	0.13134	0.138737	0.126241	0.121646	0.149146	0.131967	0.138866
	45-60	0.157648	0.0150709	0.129158	0.164608	0.174445	0.180424	0.167464	0.151526	0.178801	0.142616	0.161295	0.152221	0.142384	0.152303	0.152269	0.144947	0.150455	0.177458
	60-75	0.189655	0.0250357	0.183921	0.191652	0.172775	0.183928	0.195612	0.179681	0.197201	0.198353	0.196894	0.196669	0.159536	0.263389	0.191359	0.180294	0.143393	0.199825
	75-90	0.365452	0.0502494	0.459608	0.369246	0.324028	0.322399	0.337008	0.326591	0.308082	0.420655	0.379029	0.353533	0.40565	0.350758	0.374134	0.386098	0.449191	0.281216
P-value between 75-90° in			Center	and	Left	<1E-15	****

## Sheet: Fig. S1
FIG. S1.B
Pulse diameter	Mean	SD	Sample 1	Sample 2	Sample 3	Sample 4	Sample 5	Sample 6	Sample 7	Sample 8	Sample 9	Sample 10	Sample 11	Sample 12	Sample 13	Sample 14	Sample 15	Sample 16	Sample 17	Sample 18	Sample 19	Sample 20
20 µm	0.637445	0.0741613	0.6126	0.5235	0.6497	0.6274	0.5346	0.5754	0.6163	0.6645	0.7165	0.7833	0.6905	0.5977	0.7017	0.5829	0.5086	0.6608	0.7574	0.698	0.6386	0.6089
50 µm	1.0384	0.156104	0.9653	0.8984	0.9281	1.0247	0.9096	1.2103	1.0432	0.995	0.917	1.2994	1.11	1.0395	1.2103	1.0284	0.6905	0.9096	1.2288	1.1175	1.3031	0.9393
100 µm	1.55611	0.230581	1.4739	1.3551	1.4553	1.4739	1.4145	1.485	1.7672	1.808	1.5407	1.9342	1.5741	1.3662	1.9751	1.1954	1.188	1.5407	1.7078	1.9342	1.3959	1.537
FIG. S1.D
Position	Mean	SD	Sample 1	Sample 2	Sample 3	Sample 4	Sample 5	Sample 6	Sample 7	Sample 8	Sample 9	Sample 10	Sample 11	Sample 12	Sample 13	Sample 14	Sample 15	Sample 16	Sample 17	Sample 18	Sample 19	Sample 20
50	0.919153	0.227818	0.992287	0.871396	1.27125	1.28875	1.34726	0.91256	0.935076	0.701832	0.580961	0.730501	0.850127	0.841676	1.07391	0.634345	1.10228	0.858648	0.621585	1.14523	0.915044	0.708332
70	0.952268	0.193071	0.923904	0.940629	1.09325	1.40292	1.32425	0.9805	0.93038	0.799892	0.755084	0.857669	0.863912	0.824676	1.0754	0.713451	1.01956	0.991211	0.662672	1.19871	0.8832	0.804086
90	0.983335	0.153533	0.873595	1.03583	1.05669	1.30077	1.23015	1.02146	0.942395	0.762108	0.877929	0.920301	0.91329	0.848343	1.1045	0.837811	0.988745	1.04229	0.765659	1.26479	0.994861	0.885188
110	0.999449	0.0947362	0.870671	1.11266	1.05895	1.0597	1.14594	0.924819	1.06769	0.920629	1.00062	0.991993	0.995161	0.882856	1.12378	0.938034	0.976639	0.931215	0.917974	1.18773	1.00823	0.873699
130	1.01048	0.0735398	0.846869	1.13348	1.00157	0.921777	1.04447	1.05365	0.958118	1.01996	1.08169	1.02357	1.09591	0.950843	1.06638	1.0315	0.894504	1.02621	0.929873	1.07913	1.05716	0.99292
150	1.0186	0.0680218	0.879684	1.01623	1.00075	0.946105	0.930186	1.04662	0.952448	1.01085	0.981091	1.11268	1.01448	1.07338	1.00788	1.07964	0.927579	1.11023	1.07145	1.01678	1.12068	1.07322
170	1.035	0.0750265	0.947971	0.917069	0.958203	0.955306	0.907118	1.08228	1.10852	1.12751	1.12876	1.10426	1.02305	1.05506	0.965855	1.09213	1.00757	1.07967	1.14316	0.983193	1.04203	1.07118
190	1.03023	0.100545	1.09725	0.922023	0.923597	0.863648	0.916309	1.05498	1.09985	1.18468	1.11431	1.05257	1.07086	1.13709	0.963127	1.09194	0.897676	0.980404	1.19385	0.905213	1.0791	1.05611
210	1.04257	0.133602	1.19918	1.05562	0.891061	0.781904	0.853331	0.995239	1.02994	1.21904	1.13589	1.12267	1.08558	1.15789	0.916669	1.18216	0.987485	1.02063	1.22143	0.846807	0.994694	1.15419
230	1.02864	0.171926	1.18669	1.07671	0.882792	0.707528	0.686962	1.0606	0.97095	1.16949	1.14082	1.10569	1.0375	1.10651	0.881722	1.20088	1.08611	0.961223	1.31155	0.786351	0.975264	1.23757
250	0.980278	0.183882	1.1819	0.918363	0.861883	0.771599	0.614024	0.867302	1.00462	1.08401	1.20285	0.978101	1.05013	1.12168	0.820778	1.19812	1.11184	0.998262	1.16079	0.586064	0.929731	1.14351
FIG. 2.F
Angle (°)	Mean	SD	Sample 1	Sample 2	Sample 3	Sample 4	Sample 5	Sample 6	Sample 7	Sample 8	Sample 9	Sample 10	Sample 11	Sample 12	Sample 13	Sample 14	Sample 15	Sample 16	Sample 17	Sample 18	Sample 19	Sample 20
50	0.980393	0.177976	1.16669	0.935503	1.18597	1.35783	1.27314	0.981233	1.08515	0.806205	0.953494	1.08164	0.653183	0.93404	0.926743	0.7501	1.04546	0.826485	1.00476	0.952919	0.916473	0.770836
70	1.01024	0.14458	1.04811	1.05061	1.06255	1.43014	1.26416	0.981846	1.04445	0.899649	1.08003	1.00517	0.720541	1.00718	0.958003	0.898539	0.979435	0.959669	1.03861	0.975122	0.937295	0.863737
90	0.998089	0.0934289	0.870002	1.06474	1.04239	1.16596	1.11852	1.02241	0.969611	0.899205	1.02862	0.983789	0.729107	1.0609	0.981059	0.983726	1.00803	1.05395	1.07123	0.969175	0.980296	0.959063
110	0.994852	0.0931006	0.835239	1.0914	0.998106	0.9563	1.12132	1.00512	0.952798	0.910641	1.01772	0.908986	0.754134	1.07858	1.06822	1.0701	0.968941	0.997871	1.11729	1.04513	1.02499	0.974154
130	0.992281	0.0901392	0.783094	1.08897	0.973988	0.879468	1.09234	0.963049	0.903174	0.958886	0.971633	0.942973	0.879181	1.03774	1.04553	1.08756	0.897836	1.04388	1.07508	1.06826	1.08799	1.06497
150	1.0055	0.0921545	0.813992	1.04761	1.00123	0.847469	0.989708	0.854997	0.927657	1.08658	1.00771	1.00725	1.09714	0.985578	1.05442	1.0488	0.938524	1.18063	1.0305	1.10877	1.05451	1.02699
170	1.0118	0.106853	0.802221	0.957853	0.945653	0.845734	0.949601	0.862432	1.03939	1.12199	0.947311	1.06785	1.19121	0.985329	1.07427	1.06633	1.05936	1.13429	0.968254	1.19285	1.01726	1.00689
190	1.00638	0.0817955	0.937857	0.933084	0.946838	0.81432	0.932453	0.991	1.01603	1.08454	1.01642	0.979809	1.22778	0.98129	1.09007	1.00458	1.02331	1.02926	0.97757	1.04586	1.0655	1.03006
210	1.01376	0.0915014	1.09778	0.959088	0.947102	0.850437	0.861359	1.08171	1.05937	1.11562	1.04138	0.946994	1.20576	0.957395	1.05953	1.05321	0.9805	1.00579	0.935599	0.943106	1.03291	1.1405
230	1.01367	0.12134	1.22958	1.0191	0.986614	0.898384	0.731323	1.17331	1.00282	1.07589	1.00271	1.0011	1.25074	1.05062	0.940342	1.04262	1.01862	0.911513	0.938456	0.88662	0.986174	1.12684
250	0.973028	0.170075	1.41544	0.852039	0.909549	0.953959	0.666072	1.0829	0.999548	1.04079	0.932974	1.07443	1.29123	0.921343	0.801807	0.994435	1.07998	0.856666	0.842649	0.812188	0.896596	1.03597
FIG. 2.H
Angle (°)	Mean	SD	Sample 1	Sample 2	Sample 3	Sample 4	Sample 5	Sample 6	Sample 7	Sample 8	Sample 9	Sample 10	Sample 11	Sample 12	Sample 13	Sample 14	Sample 15	Sample 16	Sample 17	Sample 18	Sample 19	Sample 20
50	0.982239	0.172057	1.05734	0.926865	1.24538	1.25239	1.27143	1.10181	1.00416	0.890562	0.697011	0.768351	0.885517	0.950204	1.14608	0.667048	0.961008	0.983142	1.11946	0.853591	0.924253	0.939183
70	1.0401	0.190311	1.0006	1.03568	1.09249	1.67648	1.32066	0.998208	1.14719	0.893043	0.85529	0.90721	0.909729	0.900792	0.88315	0.965289	1.12063	0.964513	1.11432	1.11928	1.00431	0.893226
90	1.03076	0.133429	0.935193	1.09294	1.04862	1.28018	1.23978	1.11569	1.06209	0.976344	1.17007	0.880903	0.870187	0.793159	0.914973	0.95782	1.04263	1.03297	1.06508	1.21276	1.06469	0.859121
110	1.05581	0.121919	0.906114	1.1699	1.17977	0.992503	1.18951	0.941055	1.13462	0.953912	1.07423	1.02337	0.967888	0.85439	1.27486	1.22234	0.966987	1.01597	1.18876	1.1415	0.932526	0.985959
130	1.01765	0.132395	0.822995	1.28958	1.06199	0.913168	1.12092	0.97086	0.913464	0.899507	1.00425	1.27301	1.06194	1.06065	1.03882	1.18964	0.829194	0.954068	1.07276	1.06065	0.870185	0.945266
150	1.02646	0.0940486	0.831595	1.31586	1.07331	0.954255	0.998451	1.05024	0.942158	0.989902	0.994364	1.09863	0.980566	1.05289	0.971671	1.0965	0.967065	0.991824	1.02931	1.08391	1.09009	1.01669
170	0.996467	0.0690186	0.887858	0.927266	0.892276	0.879104	0.936761	0.984493	1.07742	1.0268	0.952795	1.00404	1.01945	1.13326	1.01073	0.985892	1.01509	1.04016	0.974388	1.08642	1.03121	1.06391
190	1.0189	0.115868	0.992732	0.849377	0.890895	0.78819	0.895367	0.966725	0.908852	1.23138	1.12001	1.07451	1.00234	1.07177	1.05636	1.07969	1.13267	1.17699	0.927788	1.02397	1.06498	1.12348
210	0.987254	0.104606	1.12668	0.907372	0.867579	0.774445	0.809675	0.989938	1.06329	1.06248	1.04839	0.997317	1.04133	0.988314	0.925373	1.03925	1.1069	0.999466	0.885631	0.887472	1.10036	1.12383
230	0.961385	0.155017	1.19264	0.800527	0.866198	0.702954	0.665886	1.06486	0.806246	1.08365	1.17378	1.00153	1.08182	1.09011	0.981256	0.958475	0.899644	0.853055	0.900075	0.85263	1.10787	1.14451
250	0.882967	0.172551	1.24624	0.684632	0.781496	0.786323	0.551555	0.816126	0.940523	0.992418	0.90981	0.971127	1.17923	1.10446	0.796737	0.83806	0.958176	0.987845	0.722434	0.67781	0.809517	0.904825

## Sheet: Fig. S2
Exp. Data
Time (min)	Mean	SD	Sample 1	Sample 2	Sample 3	Sample 4	Sample 5	Sample 6	Sample 7	Sample 8	Sample 9	Sample 10	Sample 11	Sample 12	Sample 13	Sample 14	Sample 15	Sample 16	Sample 17	Sample 18	Sample 19	Sample 20
0	0	0	0	0	0	0	0	0	0	0	0	0	0	0	0	0	0	0	0	0	0	0
1.5	102.712	33.4768	116.723	104.384	149.682	139.59	144.795	106.373	125.384	154.577	100.338	136.998	98.8794	93.7364	123.378	85.0986	54.0952	68.9988	74.531	75.7258	55.3171	45.642
2	128.074	25.3199	129.373	111.84	156.334	154.414	163.809	122.473	141.443	176.659	117.061	158.548	117.953	113.004	151.943	115.573	77.8443	101.773	117.875	120.943	115.06	97.5597
2.5	141.511	24.0636	134.548	119.828	166.313	158.738	166.003	129.948	150.708	188.769	131.555	170.862	135.018	126.023	171.392	131.098	89.0591	114.423	138.49	137.832	153.228	116.387
3	149.294	24.2087	139.148	119.828	172.966	163.679	165.271	138.573	155.649	195.18	136.571	175.48	137.528	133.835	180.509	135.123	100.934	124.198	149.591	151.452	181.993	128.368
3.5	153.109	23.7075	141.448	121.959	164.983	164.296	164.54	144.898	160.591	199.454	139.916	177.533	146.06	136.959	187.802	137.423	106.871	128.798	157.519	162.347	186.419	132.362
4	154.442	23.7737	142.023	114.503	168.974	164.914	166.734	147.198	163.679	203.016	140.473	178.559	142.045	140.084	192.056	140.873	111.489	131.098	165.448	166.161	172.589	136.926
4.5	153.77	23.1982	140.298	116.1	165.648	162.444	168.928	155.822	161.208	198.742	134.342	178.046	143.049	138.522	194.488	144.898	109.51	134.548	168.62	162.892	162.079	135.214
5	151.69	23.7825	133.973	108.644	162.987	161.208	166.003	166.747	159.355	194.468	131.555	172.402	143.551	134.876	191.449	144.323	104.892	135.698	165.448	163.437	160.42	132.362
5.5	149.491	24.6529	131.673	107.579	158.33	159.355	166.003	184.572	156.267	186.632	125.423	167.784	140.539	133.314	187.194	143.173	101.593	125.923	164.92	161.803	157.101	130.65
6	143.786	23.8624	126.498	101.721	147.686	150.09	161.615	174.222	151.326	179.509	117.619	160.6	136.524	128.627	178.685	139.148	97.6352	125.348	163.863	157.444	154.888	122.663
6.5	135.431	22.2024	119.023	94.265	136.377	140.208	155.033	149.498	145.149	165.974	108.142	150.851	127.991	121.337	168.961	134.548	93.0173	121.323	157.519	150.907	152.675	115.816
7	128.621	21.5604	113.273	92.6673	135.712	130.325	146.989	127.073	135.267	157.426	102.568	143.155	117.953	112.484	169.569	128.223	88.3994	118.448	151.705	140.011	149.356	111.823
7.5	120.828	21.7654	105.798	82.5485	119.745	124.767	142.601	112.698	127.237	142.467	95.3213	135.458	111.427	106.755	164.707	122.473	81.8025	112.698	146.948	136.197	140.505	104.406
8	114.288	21.018	100.048	77.7553	125.733	120.443	133.095	106.948	119.208	136.769	91.4193	127.249	103.899	100.506	154.982	112.698	75.2055	102.923	137.433	126.936	135.527	96.9892
8.5	106.787	20.7415	94.2984	69.7668	110.432	109.943	125.05	103.498	112.413	128.22	87.5172	118.526	98.3774	92.6949	145.258	107.523	68.6085	90.8485	129.504	119.854	134.974	88.4313
9	99.3571	19.3135	87.9735	69.2342	104.445	101.913	116.275	100.048	103.149	119.672	80.2706	110.83	88.8408	88.5289	138.572	101.773	61.3519	82.2236	123.161	111.682	115.613	81.585
10.5	78.8266	17.4753	70.1488	50.5942	85.8176	79.06	97.9927	89.6985	84.6189	92.6037	70.7942	86.2008	77.2966	70.8231	110.007	76.4737	45.5191	52.3241	98.3175	87.1664	94.5923	56.4819
12	61.6788	17.0931	59.224	37.2799	57.877	52.5008	85.5608	74.1738	64.2362	68.3843	55.7434	76.965	53.706	57.8041	95.4205	58.649	27.0476	41.9743	76.1168	76.8154	73.0186	41.0778
13.5	52.5647	22.8762	49.4492	28.7588	54.5507	41.3829	125.782	61.524	52.5008	63.3979	48.4968	46.179	47.181	46.3475	82.0494	50.0242	12.5342	28.7495	63.9593	56.1134	58.083	34.2315
15	44.9921	21.5756	47.1492	29.824	40.5804	34.5887	118.469	52.3241	46.9419	42.0278	47.9394	41.5611	42.1618	37.4946	68.6784	44.8493	10.5552	17.2497	50.7445	51.2102	48.6791	26.8147
Fits
Time (min)	KV Fit	SLS Fit	Stretch Exp Fit
0	0	0	0
0.166667	44.4849	14.3426	12.0303
0.333333	52.8172	26.0998	23.4399
0.5	60.9055	37.4039	35.2447
0.666667	68.729	48.2647	47.1409
0.833333	76.2689	58.655	58.8781
1	83.509	68.543	70.2534
1.16667	90.435	77.9015	81.1068
1.33333	97.035	86.7103	91.3169
1.5	103.299	94.9564	100.796
1.66667	109.218	102.633	109.488
1.83333	114.787	109.74	117.36
2	120	116.281	124.401
2.16667	124.855	122.263	130.62
2.33333	129.349	127.699	136.039
2.5	133.483	132.601	140.689
2.66667	137.258	136.985	144.613
2.83333	140.676	140.87	147.856
3	143.741	144.273	150.469
3.16667	146.457	147.214	152.505
3.33333	148.83	149.712	154.017
3.5	150.868	151.789	155.055
3.66667	152.576	153.465	155.671
3.83333	153.964	154.76	155.912
4	155.041	155.695	155.822
4.16667	155.816	156.289	155.443
4.33333	156.299	156.563	154.812
4.5	156.501	156.536	153.964
4.66667	156.434	156.227	152.928
4.83333	156.109	155.655	151.732
5	155.537	154.836	150.399
5.16667	154.732	153.789	148.949
5.33333	153.705	152.53	147.4
5.5	152.469	151.076	145.767
5.66667	151.037	149.442	144.062
5.83333	149.421	147.644	142.295
6	147.635	145.695	140.476
6.16667	145.691	143.609	138.61
6.33333	143.601	141.4	136.703
6.5	141.379	139.08	134.761
6.66667	139.037	136.662	132.786
6.83333	136.587	134.157	130.782
7	134.041	131.577	128.75
7.16667	131.412	128.931	126.694
7.33333	128.709	126.23	124.614
7.5	125.945	123.483	122.511
7.66667	123.131	120.7	120.389
7.83333	120.276	117.888	118.247
8	117.391	115.056	116.088
8.16667	114.486	112.212	113.914
8.33333	111.569	109.363	111.725
8.5	108.65	106.515	109.524
8.66667	105.737	103.675	107.313
8.83333	102.837	100.849	105.094
9	99.9577	98.0417	102.87
9.16667	97.1062	95.2589	100.642
9.33333	94.2884	92.5052	98.4145
9.5	91.5102	89.7849	96.1892
9.66667	88.7766	87.102	93.969
9.83333	86.0924	84.4602	91.7568
10	83.4617	81.8627	89.5554
10.1667	80.8881	79.3124	87.3677
10.3333	78.3745	76.8121	85.1965
10.5	75.9237	74.3639	83.0447
10.6667	73.5375	71.9699	80.9147
10.8333	71.2175	69.6316	78.8093
11	68.9647	67.3506	76.7309
11.1667	66.7796	65.128	74.6817
11.3333	64.6623	62.9644	72.6638
11.5	62.6124	60.8605	70.6791
11.6667	60.629	58.8165	68.7294
11.8333	58.711	56.8325	66.8161
12	56.8566	54.9083	64.9405
12.1667	55.0639	53.0435	63.1036
12.3333	53.3304	51.2374	61.3061
12.5	51.6537	49.4892	59.5487
12.6667	50.0306	47.7977	57.8316
12.8333	48.4581	46.1619	56.1549
13	46.9327	44.5803	54.5183
13.1667	45.4509	43.0513	52.9214
13.3333	44.0089	41.5732	51.3637
13.5	42.6028	40.1442	49.8441
13.6667	41.2288	38.7625	48.3616
13.8333	39.8831	37.4259	46.9151
14	38.5617	36.1323	45.503
14.1667	37.2608	34.8795	44.1237
14.3333	35.9768	33.6654	42.7757
14.5	34.7062	32.4877	41.457
14.6667	33.4457	31.3441	40.1658
14.8333	32.1924	30.2324	38.9001
15	30.9437	29.1504	37.658
15.1667	29.6973	28.0958	36.4374
15.3333	28.4515	27.0667	35.2365
15.5	27.2052	26.0611	34.0534
15.6667	25.9577	25.077	32.8864
15.8333	24.709	24.1128	31.7338
16	23.4599	23.1669	30.5942
16.1667	22.2121	22.2381	29.4664
16.3333	20.968	21.3252	28.3496
16.5	19.7309	20.4274	27.243
16.6667	18.5055	19.5441	26.1464
16.8333	17.2971	18.6752	25.0599
17	16.1126	17.8206	23.9842
17.1667	14.9599	16.981	22.9203
17.3333	13.8485	16.1572	21.87
17.5	12.7891	15.3505	20.8354
17.6667	11.7941	14.563	19.8195
17.8333	10.8774	13.7969	18.8261
18	10.0549	13.0551	17.8594
18.1667	9.34381	12.3412	16.9249
18.3333	8.76368	11.6594	16.0287
18.5	8.3359	11.0145	15.178
18.6667	8.08395	10.412	14.3809
18.8333	8.03355	9.85831	13.6469
19	8.21272	9.36053	12.9863
19.1667	8.65191	8.92664	12.4109
19.3333	9.38407	8.56549	11.9337
19.5	10.4448	8.28691	11.5692
19.6667	11.8725	8.10169	11.3331
19.8333	13.7083	8.02165	11.243
20	15.9964	8.05972	11.3177

## Sheet: Fig. S3
FIG. S3 - Elastic Modulus
Condition #	k (N/m)	Mauration (h)	[Coll.] (mg/mL)	Collagenase	Mean	SD	Sample 1	Sample 2	Sample 3	Sample 4	Sample 5	Sample 6	Sample 7	Sample 8	Sample 9	Sample 10	Sample 11	Sample 12	Sample 13	Sample 14	Sample 15	Sample 16	Sample 17	Sample 18	Sample 19	Sample 20	Sample 21	Sample 22	Sample 23	Sample 24	Sample 25	Sample 26	Sample 27	Sample 28	Sample 29	Sample 30	Sample 31	Sample 32	Sample 33	Sample 34	Sample 35	Sample 36	Sample 37	Sample 38	Sample 39	Sample 40	Sample 41	Sample 42	Sample 43
1	0.2	24	1.5	-	6.24822	2.46807	6.3091	8.5706	3.0262	2.5172	6.3994	4.5572	4.635	5.088	2.8337	5.4501	5.005	6.6366	8.3311	10.274	7.1278	8.8978	10.561
2	0.45	24	1.5	-	15.1316	6.51649	12.773	12.435	12.536	7.9849	7.5121	9.1511	10.502	8.2027	10.267	18.794	16.14	17.801	20.462	26.332	20.39	30.893	30.83	20.496	21.824	15.9864	18.1934	20.0558	27.1924	18.5447	21.5448	22.347	17.4092	17.0508	24.8558	22.9306	19.0075	13.4042	18.564	21.4421	24.7761	13.0252	20.038	13.5993	8.11862	10.2001	10.1026	8.92051	7.50804
3	1.12	24	1.5	-	23.0786	7.6748	22.3869	36.4515	39.3151	24.4128	28.3814	29.3236	41.3732	27.7553	28.0825	17.8672	20.5659	14.7892	15.0827	40.8467	18.0957	15.2632	19.28	14.925	23.1988	17.572	15.9015	16.0419	19.2882	16.5763	30.4709	29.0197	19.2455	24.5885	23.8123	16.0212	27.3583	16.7069	16.2836	21.4685	15.9792	27.0971
4	0.45	48	1.5	-	28.4594	11.1191	15.971	45.322	14.413	19.446	46.159	25.189	21.254	44.66	19.141	24.495	39.21	39.999	22.941	18.204	40.123	41.888	23.517	14.917	34.902	21.922	23.974
5	0.45	24	2.5	-	19.7339	6.86788	21.9756	32.0603	19.6767	13.8532	16.9054	16.408	16.4825	13.2834	12.834	22.4822	20.7328	17.6203	36.4798	28.2335	17.8566	12.0625	24.9791	18.5553	33.8659	11.5127	12.3144	11.8181	16.6217	21.4605	17.8864	14.361	15.6674	18.5895	30.8635	27.0714	14.0798	16.1479	12.7734	30.2773	26.2414	16.3861
6	1.12	24	1.5	+	9.09166	6.04882	8.98378	14.0691	3.07969	8.99347	3.193	4.06006	2.95411	4.01523	5.32665	6.19275	17.7035	24.3444	1.95347	9.6347	14.0167	9.88427	9.14333	13.0566	2.74827	18.3531	9.21869
7	0.3	72	2.5	-	12.624	3.56658	10.075	12.428	10.006	12.964	14.709	8.5599	8.2862	14.921	11.623	9.144	10.568	18.935	14.282	16.786	8.3838	17.109	12.619	9.2279	19.23
8	0.9	72	2.5	-	30.6623	6.21638	26.386	28.218	31.622	23.554	25.516	29.651	34.784	25.292	42.982	25.331	32.395	38.62	38.352	24.537	22.302	30.409	25.314	29.979	35.93	31.365	30.514	24.863	26.737	29.252	26.109	34.151	37.262	25.013	32.108	31.91	50.072
P-value between conditions #		1	and	2	0.000101064	***
P-value between conditions #		2	and	3	1.95232e-06	****
P-value between conditions #		1	and	4	9.93e-13	***
P-value between conditions #		1	and	5	0.0421439	*
P-value between conditions #		3	and	6	1.3453e-11	****
P-value between conditions #		7	and	8	<1E-15	****
FIG. S3 - Time Constant
Condition #	k (N/m)	Mauration (h)	[Coll.] (mg/mL)	Collagenase	Mean	SD	Sample 1	Sample 2	Sample 3	Sample 4	Sample 5	Sample 6	Sample 7	Sample 8	Sample 9	Sample 10	Sample 11	Sample 12	Sample 13	Sample 14	Sample 15	Sample 16	Sample 17	Sample 18	Sample 19	Sample 20	Sample 21	Sample 22	Sample 23	Sample 24	Sample 25	Sample 26	Sample 27	Sample 28	Sample 29	Sample 30	Sample 31	Sample 32	Sample 33	Sample 34	Sample 35	Sample 36	Sample 37	Sample 38	Sample 39	Sample 40	Sample 41	Sample 42	Sample 43
1	0.2	24	1.5	-	132.941	53.8243	80	100	100	100	200	200	100	180	40	100	220	200	80	100	140	180	140
2	0.45	24	1.5	-	195.333	58.4682	180	60	160	160	140	140	180	260	100	240	200	200	140	200	140	240	140	200	180	180	60	240	210	300	180	240	270	240	180	210	240	150	210	240	180	240	210	300	90	300	210	180	300
3	1.12	24	1.5	-	288.611	73.7623	440	340	240	260	160	360	240	420	340	240	400	260	240	240	330	210	180	360	210	300	330	240	270	270	210	270	330	330	450	270	390	300	270	270	240	180
4	0.45	48	1.5	-	142.857	51.0042	270	90	120	120	90	150	120	150	90	210	120	120	150	120	120	90	90	240	180	180	180
5	0.45	24	2.5	-	176.154	62.7701	150	90	270	120	180	180	90	150	150	180	240	180	120	150	180	150	180	180	150	300	150	240	150	330	270	180	300	210	150	150	180	120	90	210	120	180	180	30	240
6	1.12	24	1.5	+	284.286	121.72	270	210	300	240	180	240	450	450	480	210	270	120	450	300	300	150	180	510	330	240	90
7	0.3	72	2.5	-	175.263	43.8898	120	180	180	240	150	240	150	150	120	180	90	180	240	210	150	150	180	240	180
8	0.9	72	2.5	-	379.355	99.3625	390	360	270	330	210	450	510	300	510	180	420	390	510	420	270	390	420	480	390	240	480	540	240	420	420	390	420	300	240	360	510
P-value between conditions #		1	and	2	0.0441877	*
P-value between conditions #		2	and	3	2.62992e-08	****
P-value between conditions #		1	and	4	0.100864	n.s.
P-value between conditions #		1	and	5	0.949681	n.s.
P-value between conditions #		3	and	6	1	n.s.
P-value between conditions #		7	and	8	<1E-15	****
[truncated: 17 more columns]

## Sheet: Fig. S4.A
FIG. S4.A - StressMax																				FIG. S4.B - StressMax
Irradiance (mW/mm²)	Mean	SD	Sample 1	Sample 2	Sample 3	Sample 4	Sample 5	Sample 6	Sample 7	Sample 8	Sample 9	Sample 10	Sample 11	Sample 12	Sample 13	Sample 14				Nb of pulses	Mean	SD	Sample 1	Sample 2	Sample 3	Sample 4	Sample 5	Sample 6	Sample 7	Sample 8	Sample 9	Sample 10	Sample 11	Sample 12	Sample 13	Sample 14	Sample 15	Sample 16	Sample 17	Sample 18	Sample 19	Sample 20	Sample 21	Sample 22
0.2	69.2492	14.2887	35.504	46.373	69.074	75.415	63.163	76.281	64.457	66.884	86.162	73.471	86.314	66.714	82.412	77.265				1	142.721	44.6588	93.655	115.16	93.696	134.94	106.29	113.81	111.51	113.17	127.23	134.57	193.45	209.12	166.9	200.58	226.74	169.12	195.9	179.35	223.95	155.64	168.58	165.89
1.8	140.577	35.1897	108.76	77.943	119.79	149.25	151.6	165.11	121.52	203.1	201.44	118.63	135.53	124.2	169.37	121.84				5	183.226	48.6012	137.25	147.41	116.26	171.56	152	175.41	170.89	144.28		164.03	234.28	281.13	182.45	246.5	241.71	177.1	238.58	186.11	289.73	197.28	192.66	200.85
4.8	168.363	42.2157	135.28	84.982	148.9	136.59	189.42		148.03	235.11	233.34	173.93	179.95	137.12	198.42	187.65				P-value between		1	and	5	1.05877e-08	****
P-value between		0.2	and	1.8	1.57523e-06	****
P-value between		1.8	and	4.8	0.000775429	***
FIG. S4.A - Elastic Modulus																				FIG. S4.B - Elastic Modulus
Irradiance (mW/mm²)	Mean	SD	Sample 1	Sample 2	Sample 3	Sample 4	Sample 5	Sample 6	Sample 7	Sample 8	Sample 9	Sample 10	Sample 11	Sample 12	Sample 13	Sample 14				Nb of pulses	Mean	SD	Sample 1	Sample 2	Sample 3	Sample 4	Sample 5	Sample 6	Sample 7	Sample 8	Sample 9	Sample 10	Sample 11	Sample 12	Sample 13	Sample 14	Sample 15	Sample 16	Sample 17	Sample 18	Sample 19	Sample 20	Sample 21	Sample 22
0.2	9.19119	2.74523	9.3325	8.8383	13.735	9.1445	6.7196	7.9595	5.9822	8.3282	7.1801	7.4102	8.3903	12.056	15.597	8.0033				1	9.36341	3.48755	10.217	7.4368	5.8192	7.0709	5.9899	5.545	9.2288	6.0836	10.989	8.3845	13.838	14.289	6.8644	12.414	16.281	9.4811	9.7595	10.667	7.1681	9.0097	6.4121	16.385
1.8	8.80813	2.67033	7.9988	5.0941	7.4098	9.6853	9.4137	7.3303	5.8008	15.089	10.123	6.1551	7.8322	11.004	11.939	8.4387				5	9.76934	3.72186	9.0569	8.5825	5.4414	10.359	10.073	5.9936	9.808	5.2861		5.8371	15.963	15.03	7.8801	11.706	15.754	6.6486	7.0639	8.8253	8.6839	7.1139	7.2064	13.385
4.8	9.05929	2.73714	8.9572	4.8365	8.5031	6.8081	14.96		6.4409	9.5848	10.606	7.6586	8.0726	9.0429	8.8411	13.459				P-value between		1	and	5	0.7739	n.s.
P-value between		0.2	and	1.8	0.8958	n.s.
P-value between		1.8	and	4.8	0.9517	n.s.
FIG. S4.A - Time Constant																				FIG. S4.B - Time Constant
Irradiance (mW/mm²)	Mean	SD	Sample 1	Sample 2	Sample 3	Sample 4	Sample 5	Sample 6	Sample 7	Sample 8	Sample 9	Sample 10	Sample 11	Sample 12	Sample 13	Sample 14				Nb of pulses	Mean	SD	Sample 1	Sample 2	Sample 3	Sample 4	Sample 5	Sample 6	Sample 7	Sample 8	Sample 9	Sample 10	Sample 11	Sample 12	Sample 13	Sample 14	Sample 15	Sample 16	Sample 17	Sample 18	Sample 19	Sample 20	Sample 21	Sample 22
0.2	68.5714	34.1619	120	60	60	60	30	30	60	90	30	120	60	120	90	30				1	156	42.7284	90	210	150	120	150	90	150	180	240	180	180	180	120	180	120	120	180	150	120	120	120	180
1.8	156.429	31.5271	120	180	180	150	210	120	120	180	150	120	210	150	150	150				5	225	45.1919	180	210	240	210	240	210	180	270		300	240	270	240	240	120	180	360	210	300	180	210	240
4.8	221.538	43.3678	240	180	150	240	300		210	210	300	210	240	210	180	210				P-value between		1	and	5	8.15646e-08	****
P-value between		0.2	and	1.8	9.26411e-05	****
P-value between		1.8	and	4.8	0.00115941	**

[truncated: 5 more sheets: Fig. S5, Fig. S6, Fig. S7, Fig. S8, Fig. S8.H]
